# Supplementary material for: Engineered microbial biofuel production and recovery under supercritical carbon dioxide
Source: Nat Commun. 2019 Feb 4;10:587. doi: 10.1038/s41467-019-08486-6 (PMC6361901; doi:10.1038/s41467-019-08486-6)
Supplement: Supplementary file 2 — Source Data File [file 41467_2019_8486_MOESM2_ESM.xlsx]

## Sheet: Figure 2
Figure 2
	GFP fluorescence (AU)
Time (hrs)	0	1.50007	3.00038	4.50062	6.00082	7.50117	9.00108	10.5016	12.0016	13.5018	15.0021	16.5025	18.0025	19.5027	21.0029
pXyl gfp 1	8.345	10.546	10.007	9.607	10.653	11.983	13.078	14.084	14.685	15.124	15.252	15.891	16.123	16.07	16.365
pXyl gfp 2	8.159	9.866	9.791	9.452	10.345	11.643	13.016	14.146	14.84	15.527	15.81	16.326	16.526	16.566	16.769
pXyl gfp 3	8.468	7.33	8.772	7.965	8.152	9.018	9.924	10.995	12.206	13.079	13.485	13.963	14.293	14.301	14.533
pXyl gfp average	8.324	9.24733	9.52333	9.008	9.71667	10.8813	12.006	13.075	13.9103	14.5767	14.849	15.3933	15.6473	15.6457	15.889
pXyl gfp standard deviation	0.155567	1.69491	0.659576	0.906583	1.36376	1.62262	1.80333	1.8016	1.47803	1.31258	1.21376	1.25766	1.19007	1.19063	1.19158
Time (hrs)	0	1.50007	3.00038	4.50062	6.00082	7.50117	9.00108	10.5016	12.0016	13.5018	15.0021	16.5025	18.0025	19.5027	21.0029
pXyl gfp + 5 g/l xylose 1	7.572	224.258	448.034	471.446	474.958	480.585	482.457	481.947	482.896	478.543	474.65	471.54	465.974	459.849	462.327
pXyl gfp + 5 g/l xylose 2	7.696	231.742	470.179	488.182	489.966	494.884	496.494	498.687	497.209	495.713	490.987	488.053	482.996	482.899	473.817
pXyl gfp + 5 g/l xylose 3	8.314	134.041	314.513	348.812	353.632	357.111	355.42	357.599	356.092	354.948	351.174	348.423	344.031	344.445	362.272
pXyl gfp + 5 g/l xylose average	7.86067	196.68	410.909	436.147	439.519	444.193	444.79	446.078	445.399	443.068	438.937	436.005	431	429.064	432.805
pXyl gfp + 5 g/l xylose standard deviation	0.397464	54.3762	84.2122	76.0955	74.7576	75.7536	77.7146	77.0806	77.6725	76.7955	76.4427	76.2966	75.797	74.1832	61.3532
Time (hrs)	0	1.50007	3.00038	4.50062	6.00082	7.50117	9.00108	10.5016	12.0016	13.5018	15.0021	16.5025	18.0025	19.5027	21.0029
pHysp gfp 1	8.561	6.588	6.61	7.593	8.368	9.08	9.801	10.378	10.874	11.343	11.532	12.159	12.309	12.657	12.98
pHysp gfp 2	8.036	5.938	6.332	7.19	7.936	8.462	9.09	9.482	10.193	10.63	10.912	11.693	11.813	12.161	12.266
pHysp gfp 3	7.726	5.784	5.837	6.756	7.195	7.783	8.162	8.432	8.799	9.205	9.455	10.014	10.263	10.641	10.745
pHysp gfp average	8.10767	6.10333	6.25967	7.17967	7.833	8.44167	9.01767	9.43067	9.95533	10.3927	10.633	11.2887	11.4617	11.8197	11.997
pHysp gfp standard deviation	0.422088	0.426738	0.391544	0.418596	0.593244	0.648739	0.821891	0.974015	1.05772	1.08858	1.06624	1.12822	1.06729	1.05045	1.14152
Time (hrs)	0	1.50007	3.00038	4.50062	6.00082	7.50117	9.00108	10.5016	12.0016	13.5018	15.0021	16.5025	18.0025	19.5027	21.0029
pHysp gfp + 1 mM IPTG 1	7.696	33.866	73.88	107.479	143.528	178.416	206.617	230.781	247.722	258.378	260.002	261.442	263.79	262.855	263.397
pHysp gfp + 1 mM IPTG 2	7.634	43.299	89.415	122.138	152.267	180.177	208.101	236.588	261.167	281.064	291.281	295.339	296.253	297.88	297.556
pHysp gfp + 1 mM IPTG 3	7.572	47.041	92.936	129.112	161.037	185.242	204.051	215.431	219.932	223.543	223.762	223.129	223.639	222.929	221.63
pHysp gfp + 1 mM IPTG average	7.634	41.402	85.4103	119.576	152.277	181.278	206.256	227.6	242.94	254.328	258.348	259.97	261.227	261.221	260.861
pHysp gfp + 1 mM IPTG standard deviation	0.062	6.78926	10.1396	11.0417	8.7545	3.54376	2.04895	10.9313	21.0293	28.9735	33.7899	36.1275	36.3748	37.5022	38.0265
Time (hrs)	0	1.50007	3.00038	4.50062	6.00082	7.50117	9.00108	10.5016	12.0016	13.5018	15.0021	16.5025	18.0025	19.5027	21.0029
p43 empty 1	7.696	5.258	5.467	5.733	5.929	6.269	6.616	6.949	7.342	7.624	7.812	8.117	8.557	8.624	8.881
p43 empty 2	7.634	4.979	5.282	5.579	5.774	6.177	6.462	6.764	7.033	7.376	7.564	8.117	8.464	8.469	8.85
p43 empty 3	7.479	4.918	5.065	5.269	5.497	5.868	6.122	6.61	6.785	7.066	7.502	7.93	8.092	8.221	8.509
p43 empty average	7.603	5.05167	5.27133	5.527	5.73333	6.10467	6.4	6.77433	7.05333	7.35533	7.626	8.05467	8.371	8.438	8.74667
p43 empty standard deviation	0.111772	0.181274	0.201212	0.23633	0.218852	0.210058	0.252769	0.169736	0.279056	0.279573	0.164037	0.107965	0.246055	0.203281	0.206408
Time (hrs)	0	1.50007	3.00038	4.50062	6.00082	7.50117	9.00108	10.5016	12.0016	13.5018	15.0021	16.5025	18.0025	19.5027	21.0029
p43 gfp 1	8.159	11.969	15.721	21.229	28.1	35.733	43.284	49.387	51.056	51.725	52.019	52.525	52.708	52.956	52.729
p43 gfp 2	8.128	12.433	16.802	23.399	31.343	39.562	47.859	52.383	53.813	54.483	54.406	54.857	55.437	55.158	55.245
p43 gfp 3	8.685	14.134	18.315	24.607	32.609	41.909	50.704	53.896	54.96	55.196	55.212	55.728	55.406	55.438	55.182
p43 gfp average	8.324	12.8453	16.946	23.0783	30.684	39.068	47.2823	51.8887	53.2763	53.8013	53.879	54.37	54.517	54.5173	54.3853
p43 gfp standard deviation	0.313019	1.13988	1.30298	1.71168	2.32561	3.11749	3.74346	2.29479	2.00657	1.83316	1.66045	1.6561	1.56672	1.35938	1.43477
pXyl gfp - xylose Light microscopy								pXyl gfp + xylose Light microscopy
pXyl gfp - xylose Fluorescence microscopy								pXyl gfp + xylose Fluorescence microscopy
Scale bar

## Sheet: Figure 3
Figure 3
# Samples	Condition	Plasmid	± Xylose	Avg LacZ Specific Activity (U/mg)	Standard deviation
4	0.1 MPa CO2	pXyl LacZ	+	0.5563	0.143548
4			-	0.0174283	0.00539404
4		pXyl empty	+	0.00218644	0.000648322
4			-	0.00229154	0.00093541
8	10 MPa scCO2	pXyl LacZ	+	0.4049	0.274629
5			-	0.0273304	0.0215213
Plasmid	Condition	Xylose	Replicate	Specific LacZ Activity (U/mg)
pXyl empty	0.1 MPa CO2	0 g/L	A	0.00181648
pXyl empty	0.1 MPa CO2	0 g/L	B	0.00168471
pXyl empty	0.1 MPa CO2	0 g/L	C	0.00368272
pXyl empty	0.1 MPa CO2	0 g/L	D	0.00198227
			Average	0.00229154
			Standard deviation	0.00093541
Plasmid	Condition	Xylose	Replicate	Specific LacZ Activity (U/mg)
pXyl empty	0.1 MPa CO2	5 g/L	A	0.00154185
pXyl empty	0.1 MPa CO2	5 g/L	B	0.00176331
pXyl empty	0.1 MPa CO2	5 g/L	C	0.00293984
pXyl empty	0.1 MPa CO2	5 g/L	D	0.00250078
			Average	0.00218644
			Standard deviation	0.000648322
Plasmid	Condition	Xylose	Replicate	Specific LacZ Activity (U/mg)
pXyl lacZ	0.1 MPa CO2	0 g/L	A	0.025369
pXyl lacZ	0.1 MPa CO2	0 g/L	B	0.0158054
pXyl lacZ	0.1 MPa CO2	0 g/L	C	0.0133636
pXyl lacZ	0.1 MPa CO2	0 g/L	D	0.0151752
			Average	0.0174283
			Standard deviation	0.00539404
Plasmid	Condition	Xylose	Replicate	Specific LacZ Activity (U/mg)
pXyl lacZ	0.1 MPa CO2	5 g/L	A	0.764382
pXyl lacZ	0.1 MPa CO2	5 g/L	B	0.455137
pXyl lacZ	0.1 MPa CO2	5 g/L	C	0.538691
pXyl lacZ	0.1 MPa CO2	5 g/L	D	0.46699
			Average	0.5563
			Standard deviation	0.143548
Plasmid	Condition	Xylose	Replicate	Specific LacZ Activity (U/mg)
pXyl lacZ	10 MPa CO2	0 g/L	A	0.03986
pXyl lacZ	10 MPa CO2	0 g/L	B	0.004671
pXyl lacZ	10 MPa CO2	0 g/L	C	0.003051
pXyl lacZ	10 MPa CO2	0 g/L	D	0.04514
pXyl lacZ	10 MPa CO2	0 g/L	E	0.04393
			Average	0.0273304
			Standard deviation	0.0215213
Plasmid	Condition	Xylose	Replicate	Specific LacZ Activity (U/mg)
pXyl lacZ	10 MPa CO2	5 g/L	A	0.1746
pXyl lacZ	10 MPa CO2	5 g/L	B	0.1306
pXyl lacZ	10 MPa CO2	5 g/L	C	0.3759
pXyl lacZ	10 MPa CO2	5 g/L	D	0.1095
pXyl lacZ	10 MPa CO2	5 g/L	E	0.3266
pXyl lacZ	10 MPa CO2	5 g/L	F	0.8466
pXyl lacZ	10 MPa CO2	5 g/L	G	0.6065
pXyl lacZ	10 MPa CO2	5 g/L	H	0.6689
			Average	0.4049
			Standard deviation	0.274629
			t-test p value	0.0059089

## Sheet: Figure 4, S. Fig 8,10
Figure 4
Supplementary Figure 8,10
LB medium controls					pXyl empty					pXyl kivD					pXyl kivD ADH6					pXyl kivD yqhD					Standards extracted from LB
Titers (mM)					Titers (mM)					Titers (mM)					Titers (mM)					Titers (mM)					FID peak areas (A.U.)
	Isobutanol	Isopentanol	Phenylethylalcohol			Isobutanol	Isopentanol	Phenylethylalcohol			Isobutanol	Isopentanol	Phenylethylalcohol			Isobutanol	Isopentanol	Phenylethylalcohol			Isobutanol	Isopentanol	Phenylethylalcohol			Isobutanol	Isopentanol	Phenylethylalcohol
	7.2 min	9.8 min	27.2 min			7.2 min	9.8 min	27.2 min			7.2 min	9.8 min	27.2 min			7.2 min	9.8 min	27.2 min			7.2 min	9.8 min	27.2 min		Concentration	7.2 min	9.8 min	27.2 min
LB medium only	0	0	0		LB 1	0	0	0		LB 1	0	0.419104	0.111222		LB 1	0.0137744	0.315795	0.154856		LB 1	0.015164	0.267529	0.0805557		10 mM	1890915	1429262	4667441
LB medium + 5 g/L xylose	0	0	0		LB 2	0	0	0		LB 2	0	0.357448	0.104426		LB 2	0.0145881	0.292514	0.17887		LB 2	0.012892	0.244124	0.0634496		5 mM	963318	944901	2328645
LB medium + 5mM aKIV	0	0	0		LB 3	0	0	0		LB 3	0	0.255948	0.0801222		LB 3	0.0134257	0.242342	0.0934276		LB 3	0.00868628	0.240168	0.0743579		2 mM	342711	323486	871618
LB medium + 5 g/L xylose +5 mM aKIV	0	0	0		LB average	0	0	0		LB average	0	0.344166	0.0985902		LB average	0.0139294	0.283551	0.142384		LB average	0.0122474	0.250607	0.0727877		1 mM	197435	223079	494291
					LB standard deviation	0	0	0		LB standard deviation	0	0.0823851	0.0163508		LB standard deviation	0.000596496	0.0375381	0.0440652		LB standard deviation	0.00328662	0.0147879	0.00866044		0.5 mM	86103	115657	269766
																									0.2 mM	37558	58863	109603
					LB + 5 g/L xylose 1	0	0	0		LB + 5 g/L xylose 1	0.606861	4.53177	0.982424		LB + 5 g/L xylose 1	0.93247	6.48323	0.779047		LB + 5 g/L xylose 1	1.0956	6.63346	0.765494		Ethyl acetate only	0	0	0
					LB + 5 g/L xylose 2	0	0	0		LB + 5 g/L xylose 2	0.600611	4.61898	0.996021		LB + 5 g/L xylose 2	0.870102	5.79102	0.6988		LB + 5 g/L xylose 2	0.919953	5.52993	0.676767		LB medium + 5 g/L xylose	0	0	0
					LB + 5 g/L xylose 3	0	0	0		LB + 5 g/L xylose 3	0.672748	4.74318	1.06074		LB + 5 g/L xylose 3	0.908535	5.9035	0.724273		LB + 5 g/L xylose 3	0.971484	5.56931	0.662811
					LB + 5 g/L xylose average	0	0	0		LB + 5 g/L xylose average	0.62674	4.63131	1.01306		LB + 5 g/L xylose average	0.903702	6.05925	0.73404		LB + 5 g/L xylose average	0.995678	5.9109	0.701691
					LB + 5 g/L xylose standard deviation	0	0	0		LB + 5 g/L xylose standard deviation	0.0399665	0.106243	0.0418485		LB + 5 g/L xylose standard deviation	0.0314636	0.371462	0.0410051		LB + 5 g/L xylose standard deviation	0.0902866	0.626067	0.0556945
					LB + 5 mM aKIV 1	0	0	0		LB + 5 mM aKIV 1	0.114766	0.564614	0.0874315		LB + 5 mM aKIV 1	0.0799941	0.507495	0.18946		LB + 5 mM aKIV 1	0.0583312	0.463185	0.155328
					LB + 5 mM aKIV 2	0	0	0		LB + 5 mM aKIV 2	0.143535	0.568994	0.0843606		LB + 5 mM aKIV 2	0.0670862	0.509186	0.22895		LB + 5 mM aKIV 2	0.0711704	0.501619	0.141265
					LB + 5 mM aKIV 3	0	0	0		LB + 5 mM aKIV 3	0.100299	0.5104	0.0916034		LB + 5 mM aKIV 3	0.0679897	0.47083	0.163955		LB + 5 mM aKIV 3	0.0461789	0.485761	0.193478
					LB + 5 mM aKIV average	0	0	0		LB + 5 mM aKIV average	0.119533	0.548003	0.0877985		LB + 5 mM aKIV average	0.07169	0.495837	0.194122		LB + 5 mM aKIV average	0.0585602	0.483522	0.163357
					LB + 5 mM aKIV standard deviation	0	0	0		LB + 5 mM aKIV standard deviation	0.0220087	0.0326384	0.00363535		LB + 5 mM aKIV standard deviation	0.00720573	0.021673	0.0327471		LB + 5 mM aKIV standard deviation	0.0124973	0.0193146	0.0270166
					LB + 5 mM aKIV + 5 g/L xylose 1	0	0	0		LB + 5 mM aKIV + 5 g/L xylose 1	2.37733	3.66315	0.480578		LB + 5 mM aKIV + 5 g/L xylose 1	3.45788	5.49029	0.627871		LB + 5 mM aKIV + 5 g/L xylose 1	3.69187	6.30938	0.820703
					LB + 5 mM aKIV + 5 g/L xylose 2	0	0	0		LB + 5 mM aKIV + 5 g/L xylose 2	2.37468	4.01739	0.476741		LB + 5 mM aKIV + 5 g/L xylose 2	3.29371	5.53113	0.652922		LB + 5 mM aKIV + 5 g/L xylose 2	4.55845	6.03159	0.745274
					LB + 5 mM aKIV + 5 g/L xylose 3	0	0	0		LB + 5 mM aKIV + 5 g/L xylose 3	2.29771	5.04976	0.7475		LB + 5 mM aKIV + 5 g/L xylose 3	3.55016	5.5608	0.704777		LB + 5 mM aKIV + 5 g/L xylose 3	3.97902	6.64606	0.880296
					LB + 5 mM aKIV + 5 g/L xylose average	0	0	0		LB + 5 mM aKIV + 5 g/L xylose average	2.34991	4.24343	0.568273		LB + 5 mM aKIV + 5 g/L xylose average	3.43392	5.52741	0.661857		LB + 5 mM aKIV + 5 g/L xylose average	4.07645	6.32901	0.815425
					LB + 5 mM aKIV + 5 g/L xylose standard deviation	0	0	0		LB + 5 mM aKIV + 5 g/L xylose standard deviation	0.0452218	0.720413	0.155227		LB + 5 mM aKIV + 5 g/L xylose standard deviation	0.129897	0.0354052	0.0392234		LB + 5 mM aKIV + 5 g/L xylose standard deviation	0.441425	0.307706	0.0676656
LB medium controls					pXyl empty					pXyl kivD					pXyl kivD ADH6					pXyl kivD yqhD
FID peak areas (A.U.)					FID peak areas (A.U.)					FID peak areas (A.U.)					FID peak areas (A.U.)					FID peak areas (A.U.)
	Isobutanol	Isopentanol	Phenylethylalcohol			Isobutanol	Isopentanol	Phenylethylalcohol			Isobutanol	Isopentanol	Phenylethylalcohol			Isobutanol	Isopentanol	Phenylethylalcohol			Isobutanol	Isopentanol	Phenylethylalcohol
	7.2 min	9.8 min	27.2 min			7.2 min	9.8 min	27.2 min			7.2 min	9.8 min	27.2 min			7.2 min	9.8 min	27.2 min			7.2 min	9.8 min	27.2 min
LB medium only	0	0	0		LB 1	0	0	0		LB 1	0	64195	51827		LB 1	2607	48371	72159		LB 1	2870	40978	37537
LB medium + 5 g/L xylose	0	0	0		LB 2	0	0	0		LB 2	0	54751	48660		LB 2	2761	44805	83349		LB 2	2440	37393	29566
LB medium + 5mM aKIV	0	0	0		LB 3	0	0	0		LB 3	0	39204	37335		LB 3	2541	37120	43535		LB 3	1644	36787	34649
LB medium + 5 g/L xylose +5 mM aKIV	0	0	0
					LB + 5 g/L xylose 1	0	0	0		LB + 5 g/L xylose 1	114857	694140	457786		LB + 5 g/L xylose 1	176483	993050	363017		LB + 5 g/L xylose 1	207357	1016061	356702
					LB + 5 g/L xylose 2	0	0	0		LB + 5 g/L xylose 2	113674	707498	464122		LB + 5 g/L xylose 2	164679	887022	325624		LB + 5 g/L xylose 2	174114	847031	315357
					LB + 5 g/L xylose 3	0	0	0		LB + 5 g/L xylose 3	127327	726522	494281		LB + 5 g/L xylose 3	171953	904251	337494		LB + 5 g/L xylose 3	183867	853062	308854
					LB + 5 mM aKIV 1	0	0	0		LB + 5 mM aKIV 1	21721	86483	40741		LB + 5 mM aKIV 1	15140	77734	88284		LB + 5 mM aKIV 1	11040	70947	72379
					LB + 5 mM aKIV 2	0	0	0		LB + 5 mM aKIV 2	27166	87154	39310		LB + 5 mM aKIV 2	12697	77993	106685		LB + 5 mM aKIV 2	13470	76834	65826
					LB + 5 mM aKIV 3	0	0	0		LB + 5 mM aKIV 3	18983	78179	42685		LB + 5 mM aKIV 3	12868	72118	76399		LB + 5 mM aKIV 3	8740	74405	90156
					LB + 5 mM aKIV + 5 g/L xylose 1	0	0	0		LB + 5 mM aKIV + 5 g/L xylose 1	449943	561092	223938		LB + 5 mM aKIV + 5 g/L xylose 1	654453	840958	292573		LB + 5 mM aKIV + 5 g/L xylose 1	698739	966420	382428
					LB + 5 mM aKIV + 5 g/L xylose 2	0	0	0		LB + 5 mM aKIV + 5 g/L xylose 2	449441	615351	222150		LB + 5 mM aKIV + 5 g/L xylose 2	623380	847215	304246		LB + 5 mM aKIV + 5 g/L xylose 2	862750	923870	347280
					LB + 5 mM aKIV + 5 g/L xylose 3	0	0	0		LB + 5 mM aKIV + 5 g/L xylose 3	434874	773482	348317		LB + 5 mM aKIV + 5 g/L xylose 3	671918	851759	328409		LB + 5 mM aKIV + 5 g/L xylose 3	753086	1017990	410197
	4 hour				24 hour
	Titer (mM)				Titer (mM)
	Isobutyrladehyde	Isobutanol			Isobutanol
	4.14 min	7.2 min			7.2 min
kivD 1	1.64794	0.88309		kivD 1	2.41846
kivD 2	1.76254	0.960046		kivD 2	2.63101
kivD 3	1.30889	0.87062		kivD 3	2.15001
kivD average	1.57312	0.904585		kivD average	2.39983
kivD standard deviation	0.235899	0.0484336		kivD standard deviation	0.241044
kivD ADH6_Sc 1	1.04665	1.81361		kivD ADH6_Sc 1	3.8316
kivD ADH6_Sc 2	0.974564	1.85597		kivD ADH6_Sc 2	3.86459
kivD ADH6_Sc 3	1.19817	1.71246		kivD ADH6_Sc 3	3.68239
kivD ADH6_Sc average	1.07313	1.79401		kivD ADH6_Sc average	3.79286
kivD ADH6_Sc standard deviation	0.114129	0.0737348		kivD ADH6_Sc standard deviation	0.0970835
kivD adhA_Ll 1	1.48142	0.941445		kivD adhA_Ll 1	2.25063
kivD adhA_Ll 2	1.05937	0.854875		kivD adhA_Ll 2	2.37221
kivD adhA_Ll 3	1.10358	1.14569		kivD adhA_Ll 3	2.17972
kivD adhA_Ll average	1.21479	0.98067		kivD adhA_Ll average	2.26752
kivD adhA_Ll standard deviation	0.231965	0.149323		kivD adhA_Ll standard deviation	0.0973492
kivD adhP_Ec 1	1.74203	1.27171		kivD adhP_Ec 1	3.10206
kivD adhP_Ec 2	1.46284	0.794994		kivD adhP_Ec 2	2.52912
kivD adhP_Ec 3	1.31668	1.08389		kivD adhP_Ec 3	2.44161
kivD adhP_Ec average	1.50718	1.0502		kivD adhP_Ec average	2.69093
kivD adhP_Ec standard deviation	0.216117	0.240138		kivD adhP_Ec standard deviation	0.358724
kivD yqhD_Ec 1	0.329376	2.73737		kivD yqhD_Ec 1	4.3884
kivD yqhD_Ec 2	0.218012	2.82782		kivD yqhD_Ec 2	4.29653
kivD yqhD_Ec 3	0.20223	2.71999		kivD yqhD_Ec 3	4.23621
kivD yqhD_Ec average	0.249873	2.76173		kivD yqhD_Ec average	4.30704
kivD yqhD_Ec standard deviation	0.0693028	0.0578959		kivD yqhD_Ec standard deviation	0.0766397
kivD adhA_Bm 1	1.34078	0.844013		kivD adhA_Bm 1	1.87847
kivD adhA_Bm 2	1.54041	0.846034		kivD adhA_Bm 2	2.44731
kivD adhA_Bm 3	1.61733	0.947995		kivD adhA_Bm 3	2.4271
kivD adhA_Bm average	1.49951	0.879347		kivD adhA_Bm average	2.25096
kivD adhA_Bm standard deviation	0.142741	0.059459		kivD adhA_Bm standard deviation	0.322742
Plasmid	Condition	Activity	# Samples	± Xylose	Isobutanol (mM)	Standard deviation	Isopentanol (mM)	Standard deviation	Phenethyl Alcohol (mM)	Standard deviation
pXyl kivD yqhD	0.1 MPa CO2	N/A	3	+	4.43183	0.0280059	1.80284	0.0586198	0.20661	0.0116
pXyl kivD yqhD	0.1 MPa CO2	N/A	3	-	0.0746591	0.025007	0.0384384	0.0341581	0	0
pXyl empty	0.1 MPa CO2	N/A	3	+	0	0	0	0	0	0
pXyl empty	0.1 MPa CO2	N/A	3	-	0	0	0	0	0	0
pXyl kivD yqhD	10 MPa scCO2	High	3	+	1.22962	0.0743371	0.313537	0.0310449	0.00750567	0.00662733
pXyl kivD yqhD	10 MPa scCO2	High	2	-	0.604156	0.0745252	0.0536815	0.0759171	0.00327338	0.00462926
pXyl kivD yqhD	10 MPa scCO2	Low	23	+	0.035192	0.0655747	0.00616575	0.0112046	0.000283142	0.000766485
pXyl kivD yqhD	10 MPa scCO2	Low	5	-	0.00731267	0.00502286	0.000214041	0.00047861	0	0
pXyl empty	10 MPa scCO2	High	1	+	0	0	0	0	0	0
pXyl empty	10 MPa scCO2	Low	6	+	0	0	0	0	0	0
Plasmid	Condition	Xylose	Replicate	Isobutanol (mM)	Isopentanol (mM)	Phenylethyl alcohol (mM)
pXyl empty	0.1 MPa CO2	0 g/L	A	0	0	0
pXyl empty	0.1 MPa CO2	0 g/L	B	0	0	0
pXyl empty	0.1 MPa CO2	0 g/L	C	0	0	0
pXyl empty	0.1 MPa CO2	0 g/L	Average	0	0	0
pXyl empty	0.1 MPa CO2	0 g/L	Standard deviation	0	0	0
Plasmid	Condition	Xylose	Replicate	Isobutanol (mM)	Isopentanol (mM)	Phenylethyl alcohol (mM)
pXyl empty	0.1 MPa CO2	5 g/L	A	0	0	0
pXyl empty	0.1 MPa CO2	5 g/L	B	0	0	0
pXyl empty	0.1 MPa CO2	5 g/L	C	0	0	0
pXyl empty	0.1 MPa CO2	5 g/L	Average	0	0	0
pXyl empty	0.1 MPa CO2	5 g/L	Standard deviation	0	0	0
Plasmid	Condition	Xylose	Replicate	Isobutanol (mM)	Isopentanol (mM)	Phenylethyl alcohol (mM)
pXyl kivD yqhD	0.1 MPa CO2	0 g/L	A	0.09	0.05	0
pXyl kivD yqhD	0.1 MPa CO2	0 g/L	B	0.08	0.07	0
pXyl kivD yqhD	0.1 MPa CO2	0 g/L	C	0.03	0.01	0
pXyl kivD yqhD	0.1 MPa CO2	0 g/L	Average	0.0666667	0.0433333	0
pXyl kivD yqhD	0.1 MPa CO2	0 g/L	Standard deviation	0.0321455	0.0305505	0
Plasmid	Condition	Xylose	Replicate	Isobutanol (mM)	Isopentanol (mM)	Phenylethyl alcohol (mM)
pXyl kivD yqhD	0.1 MPa CO2	5 g/L	A	4.44277	1.74097	0.199625
pXyl kivD yqhD	0.1 MPa CO2	5 g/L	B	4.45271	1.85755	0.200204
pXyl kivD yqhD	0.1 MPa CO2	5 g/L	C	4.4	1.81	0.22
pXyl kivD yqhD	0.1 MPa CO2	5 g/L	Average	4.43183	1.80284	0.20661
pXyl kivD yqhD	0.1 MPa CO2	5 g/L	Standard deviation	0.0280059	0.0586198	0.0116

## Sheet: Figure 5, S. Table 6
Figure 5
Supplemental Table 6
	1) Separate fermentation and extraction	2) Int. ferm. & extract. w/ no recycling (complete depressurization)	3) Int. ferm. & extract. w/ de-pressurization to 65 bar and 50% recycling	4) Int. ferm. & extract. w/ de-press to 65 bar and 87% recycling (total recycle)
Intermediate pressure (MPa)	n/a	0.1	6.5	6.5
CO2 recycle ratio	0	0	0.5	0.87
Inlet CO2 flow rate (kg/hr)	0.3	0.185	0.08	0
CO2:isobutanol ratio (kg/kg)	3:1	3:1	3:1	3:1
Liquid flow rate to the reactor (kg/hr)	0.089094	0.1064	0.101651	0.1016
Final isobutanol purity (mass fraction isobutanol in product)	0.970343	0.9598	0.972152	0.9732
Compressor 1 (MJ/kg)	0.08069	0.05	0.023	0.014
Compressor 2 (MJ/kg)	0.06632	0.039	0.015
Compressor 3 (MJ/kg)	0.1172	0.072	0.029
Compressor 4 (MJ/kg)	0.1032	0.064	0.021
Turbine (MJ/kg)		-0.006	-0.018	-0.018
Rstoich (MJ/kg)	-0.0552291	0.024	0.012	0.014
Flash (MJ/kg)	0.0149408	-0.059	-0.017	-0.017
Sep#0 (MJ/kg)	0.0866049	0.093	0.094	0.094
Sep#1 (MJ/kg)	-0.0547024		-0.055	-0.054
Heat exchanger 1 (MJ/kg)	0.03471	0.022	0.004
Heat exchanger 2 (MJ/kg)	0.04695	0.027	0.005	0.034
Heat exchanger 3 (MJ/kg)	0.07039	0.044	0.052
Pump (MJ/kg)	0.0733768	0.075	0.074	0.074
Compressors (MJ/kg)	4.25	2.2	0.89	0.15
Heat Exc + reactor (MJ/kg)	1.12	1.14	0.74	0.49
Pump (MJ/kg)	0.85	0.74	0.75	0.75
Separators and turbines (MJ/kg)	0.54	0.27	0.04	0.06
Overall (MJ/kg)	6.76	4.35	2.43	1.44
Technology	Energy Required (MJ/kg)
Steam stripping	24
Gas stripping	11
Pervaporation	14
Extraction/perstraction	9
Adsorption	8
scCO2 extraction	1.44

## Sheet: S. Fig 1
Supplementary figure 1
	GFP fluorescence (AU)																	OD (600 nm)
Time after induction (hrs)	0	1.50007	3.00038	4.50062	6.00082	7.50117	9.00108	10.5016	12.0016	13.5018	15.0021	16.5025	18.0025	19.5027	21.0029		Time (hrs)	0.00834	1.51436	3.01459	4.51466	6.01497	7.51521	9.01541	10.5158	12.0157	13.5161	15.0162	16.5164	18.0167	19.5171	21.0171	22.5173	24.0175
pXyl empty 1	7.85	5.443	5.529	5.764	6.238	6.547	6.894	7.166	7.683	7.903	8.215	8.614	8.836	8.966	9.13		pXyl empty 1	0.05	-0.0316863	0.918403	4.10238	6.22419	6.4629	6.33707	6.38247	6.29206	6.24237	6.28957	6.14348	5.98052	5.93511	5.92908	5.81701	5.83788
pXyl empty 2	7.881	5.474	5.22	5.579	5.774	6.208	6.493	6.826	7.219	7.624	7.843	8.303	8.526	8.655	8.943		pXyl empty 2	0.05	0.257685	0.937946	4.11016	6.70008	7.18179	7.09641	6.95696	6.9352	6.94315	7.02605	6.82272	6.75144	6.44127	6.41816	6.36661	6.31932
pXyl empty 3	7.294	4.918	5.065	5.455	5.713	6.053	6.431	6.918	7.311	7.531	7.843	8.272	8.495	8.593	8.757		pXyl empty 3	0.05	0.191112	1.09271	4.23313	6.61653	6.76223	6.84444	6.64252	6.63881	6.58367	6.51053	6.34698	6.21641	6.18212	6.14115	6.1384	6.16928
pXyl empty average	7.675	5.27833	5.27133	5.59933	5.90833	6.26933	6.606	6.97	7.40433	7.686	7.967	8.39633	8.619	8.738	8.94333		pXyl empty average	0.05	0.139037	0.983021	4.14856	6.5136	6.80231	6.75931	6.66065	6.62202	6.58973	6.60872	6.43773	6.31612	6.18617	6.1628	6.10734	6.10883
pXyl empty standard deviation	0.33032	0.312443	0.236221	0.1555	0.287124	0.252647	0.251334	0.175864	0.245677	0.193595	0.214774	0.189141	0.188566	0.199872	0.1865		pXyl empty standard deviation	8.49837e-18	0.151551	0.0954986	0.0733487	0.254094	0.36112	0.386765	0.287673	0.321899	0.350431	0.37793	0.348594	0.395018	0.253106	0.245253	0.276112	0.246345
Time after induction (hrs)	0	1.50007	3.00038	4.50062	6.00082	7.50117	9.00108	10.5016	12.0016	13.5018	15.0021	16.5025	18.0025	19.5027	21.0029		Time (hrs)	0.00834	1.51436	3.01459	4.51466	6.01497	7.51521	9.01541	10.5158	12.0157	13.5161	15.0162	16.5164	18.0167	19.5171	21.0171	22.5173	24.0175
pXyl empty + 5 g/l xylose 1	7.232	5.66	6.795	7.531	8.06	8.586	8.935	9.482	9.604	9.979	10.168	10.698	10.666	10.982	11.055		pXyl empty + 5 g/l xylose 1	0.05	0.196676	1.07419	3.74615	5.89862	5.92643	6.08004	6.29359	6.40636	6.54909	6.62954	6.70855	6.81841	6.95294	7.12098	7.36673	7.76318
pXyl empty + 5 g/l xylose 2	7.448	6.031	6.826	7.407	7.72	8.153	8.348	8.803	9.015	9.267	9.641	9.951	10.108	10.269	10.465		pXyl empty + 5 g/l xylose 2	0.05	0.256343	1.10781	4.01509	6.48369	6.49113	6.6752	6.90947	7.07269	7.14736	7.25378	7.38134	7.4925	7.56606	7.72257	8.15928	8.47951
pXyl empty + 5 g/l xylose 3	6.954	5.814	7.104	7.717	8.121	8.462	8.935	9.266	9.48	9.793	9.951	10.356	10.604	10.765	10.9		pXyl empty + 5 g/l xylose 3	0.05	0.215299	1.73652	4.68624	6.20387	6.20997	6.37072	6.63471	6.80257	6.86622	7.09735	7.13608	7.26597	7.42785	7.71972	8.14231	8.40111
pXyl empty + 5 g/l xylose average	7.21133	5.835	6.90833	7.55167	7.967	8.40033	8.73933	9.18367	9.36633	9.67967	9.92	10.335	10.4593	10.672	10.8067		pXyl empty + 5 g/l xylose average	0.05	0.222772	1.30617	4.14916	6.19539	6.20918	6.37532	6.61259	6.76054	6.85422	6.99355	7.07532	7.19229	7.31561	7.52109	7.88944	8.2146
pXyl empty + 5 g/l xylose standard deviation	0.247648	0.186389	0.17016	0.15603	0.216072	0.22299	0.338905	0.346907	0.310516	0.369282	0.264864	0.373943	0.305839	0.365485	0.305873		pXyl empty + 5 g/l xylose standard deviation	8.49837e-18	0.0305278	0.373071	0.484174	0.292625	0.282353	0.297606	0.308536	0.335144	0.299313	0.324805	0.340486	0.343029	0.321597	0.346506	0.45276	0.392902
Time after induction (hrs)	0	1.50007	3.00038	4.50062	6.00082	7.50117	9.00108	10.5016	12.0016	13.5018	15.0021	16.5025	18.0025	19.5027	21.0029		Time (hrs)	0.00834	1.51436	3.01459	4.51466	6.01497	7.51521	9.01541	10.5158	12.0157	13.5161	15.0162	16.5164	18.0167	19.5171	21.0171	22.5173	24.0175
pXyl gfp 1	8.345	10.546	10.007	9.607	10.653	11.983	13.078	14.084	14.685	15.124	15.252	15.891	16.123	16.07	16.365		pXyl gfp 1	0.05	0.160007	1.17542	4.47161	6.5084	6.83183	6.52554	6.56578	6.5406	6.53821	6.39523	6.29444	6.29425	6.17993	6.12166	6.23278	6.14595
pXyl gfp 2	8.159	9.866	9.791	9.452	10.345	11.643	13.016	14.146	14.84	15.527	15.81	16.326	16.526	16.566	16.769		pXyl gfp 2	0.05	0.220151	0.977984	4.06447	6.46911	6.71215	6.78676	6.50866	6.48867	6.38753	6.35992	6.35185	6.29557	6.24245	6.13808	6.11897	6.2026
pXyl gfp 3	8.468	7.33	8.772	7.965	8.152	9.018	9.924	10.995	12.206	13.079	13.485	13.963	14.293	14.301	14.533		pXyl gfp 3	0.05	0.269295	0.467485	2.22411	5.46795	6.50919	7.13431	6.94732	7.02252	6.7585	6.88227	6.66497	6.5276	6.37851	6.33806	6.28852	6.23006
pXyl gfp average	8.324	9.24733	9.52333	9.008	9.71667	10.8813	12.006	13.075	13.9103	14.5767	14.849	15.3933	15.6473	15.6457	15.889		pXyl gfp average	0.05	0.216484	0.87363	3.58673	6.14849	6.68439	6.81554	6.67392	6.68393	6.56141	6.54581	6.43709	6.37248	6.26697	6.19926	6.21342	6.19287
pXyl gfp standard deviation	0.155567	1.69491	0.659576	0.906583	1.36376	1.62262	1.80333	1.8016	1.47803	1.31258	1.21376	1.25766	1.19007	1.19063	1.19158		pXyl gfp standard deviation	8.49837e-18	0.0547365	0.365323	1.19749	0.58969	0.163104	0.305399	0.238489	0.294375	0.186567	0.291921	0.199431	0.134347	0.101533	0.12048	0.0864153	0.0428902
Time after induction (hrs)	0	1.50007	3.00038	4.50062	6.00082	7.50117	9.00108	10.5016	12.0016	13.5018	15.0021	16.5025	18.0025	19.5027	21.0029		Time (hrs)	0.00834	1.51436	3.01459	4.51466	6.01497	7.51521	9.01541	10.5158	12.0157	13.5161	15.0162	16.5164	18.0167	19.5171	21.0171	22.5173	24.0175
pXyl gfp + 5 g/l xylose 1	7.572	224.258	448.034	471.446	474.958	480.585	482.457	481.947	482.896	478.543	474.65	471.54	465.974	459.849	462.327		pXyl gfp + 5 g/l xylose 1	0.05	0.229076	1.18107	3.85034	5.87772	5.89955	6.14023	6.19949	6.3566	6.54516	6.58878	6.6563	6.77658	7.00078	7.2064	7.5859	7.9642
pXyl gfp + 5 g/l xylose 2	7.696	231.742	470.179	488.182	489.966	494.884	496.494	498.687	497.209	495.713	490.987	488.053	482.996	482.899	473.817		pXyl gfp + 5 g/l xylose 2	0.05	0.22362	1.14444	3.8985	5.91227	6.08142	6.30312	6.48764	6.55662	6.6073	6.75914	6.8094	6.88454	7.1651	7.47031	7.79947	7.99162
pXyl gfp + 5 g/l xylose 3	8.314	134.041	314.513	348.812	353.632	357.111	355.42	357.599	356.092	354.948	351.174	348.423	344.031	344.445	362.272		pXyl gfp + 5 g/l xylose 3	0.05	0.262229	0.621744	2.6855	4.90161	5.15573	5.35323	5.41343	5.59351	5.59945	5.57084	5.69515	5.84586	5.88994	6.25794	7.09338	7.85154
pXyl gfp + 5 g/l xylose average	7.86067	196.68	410.909	436.147	439.519	444.193	444.79	446.078	445.399	443.068	438.937	436.005	431	429.064	432.805		pXyl gfp + 5 g/l xylose average	0.05	0.238308	0.982417	3.47811	5.56386	5.71223	5.93219	6.03352	6.16891	6.25064	6.30625	6.38695	6.50233	6.68527	6.97822	7.49292	7.93578
pXyl gfp + 5 g/l xylose standard deviation	0.397464	54.3762	84.2122	76.0955	74.7576	75.7536	77.7146	77.0806	77.6725	76.7955	76.4427	76.2966	75.797	74.1832	61.3532		pXyl gfp + 5 g/l xylose standard deviation	8.49837e-18	0.0208944	0.312889	0.686846	0.57379	0.490452	0.50797	0.556005	0.508246	0.564803	0.642554	0.603986	0.571072	0.69366	0.637582	0.36211	0.0742358
Time after induction (hrs)	0	1.50007	3.00038	4.50062	6.00082	7.50117	9.00108	10.5016	12.0016	13.5018	15.0021	16.5025	18.0025	19.5027	21.0029		Time (hrs)	0.00834	1.51436	3.01459	4.51466	6.01497	7.51521	9.01541	10.5158	12.0157	13.5161	15.0162	16.5164	18.0167	19.5171	21.0171	22.5173	24.0175
pHysp empty 1	7.974	6.031	5.683	6.136	6.546	6.918	7.358	7.814	8.117	8.709	9.176	9.454	10.139	10.206	10.589		pHysp empty 1	0.05	0.219681	0.902216	3.80948	6.38809	7.34929	7.48247	7.6025	7.0441	7.30893	7.47166	7.6863	7.54226	7.57602	7.78047	7.81677	7.57839
pHysp empty 2	7.665	5.907	5.621	6.167	6.485	6.918	7.389	8	8.489	9.019	9.548	10.293	10.604	10.982	11.179		pHysp empty 2	0.05	0.17265	1.01488	3.61435	6.23104	6.84901	6.9421	6.88697	6.79908	6.82338	6.95796	6.91908	7.01885	7.10932	7.154	7.06728	7.07993
pHysp empty 3	7.541	5.536	5.22	5.764	6.238	6.547	6.987	7.444	7.962	8.585	8.959	9.64	9.953	10.144	10.434		pHysp empty 3	0.05	0.179301	0.984118	3.5421	6.01407	6.65927	6.73822	6.63967	6.52435	6.52057	6.63975	6.62899	6.73954	6.83309	6.89507	6.84119	6.83586
pHysp empty average	7.72667	5.82467	5.508	6.02233	6.423	6.79433	7.24467	7.75267	8.18933	8.771	9.22767	9.79567	10.232	10.444	10.734		pHysp empty average	0.05	0.190544	0.967072	3.65531	6.21106	6.95252	7.05426	7.04305	6.78918	6.88429	7.02312	7.07812	7.10022	7.17281	7.27651	7.24175	7.16473
pHysp empty standard deviation	0.22299	0.257566	0.251334	0.22426	0.163092	0.214197	0.223684	0.283029	0.270844	0.223544	0.29788	0.440629	0.335316	0.466952	0.393097		pHysp empty standard deviation	8.49837e-18	0.0254515	0.0582343	0.138317	0.18781	0.356469	0.38459	0.500031	0.260018	0.397695	0.419768	0.546304	0.4075	0.375515	0.455241	0.510653	0.378455
Time after induction (hrs)	0	1.50007	3.00038	4.50062	6.00082	7.50117	9.00108	10.5016	12.0016	13.5018	15.0021	16.5025	18.0025	19.5027	21.0029		Time (hrs)	0.00834	1.51436	3.01459	4.51466	6.01497	7.51521	9.01541	10.5158	12.0157	13.5161	15.0162	16.5164	18.0167	19.5171	21.0171	22.5173	24.0175
pHysp empty + 1 mM IPTG 1	7.294	5.351	5.127	5.455	5.774	6.053	6.369	6.764	7.126	7.407	7.75	8.21	8.681	8.655	8.819		pHysp empty + 1 mM IPTG 1	0.05	0.173583	1.08869	3.46656	5.21662	5.72077	5.87797	5.81761	5.79343	5.74012	5.80896	5.8857	5.94676	6.02878	6.04349	6.00866	6.03999
pHysp empty + 1 mM IPTG 2	5.282	5.702	5.898	6.393	6.616	6.949	7.342	7.686	7.998	8.521	8.867	9.028	9.44	9.028	9.44		pHysp empty + 1 mM IPTG 2	0.05	0.197508	1.17254	3.63061	5.46072	5.89527	6.06024	6.02658	6.02871	5.99272	6.01256	6.06384	6.19022	6.29518	6.32182	6.3862	6.37984
pHysp empty + 1 mM IPTG 3	5.467	5.857	6.299	6.455	6.987	7.196	7.528	7.841	8.277	8.552	8.898	8.997	9.254	8.997	9.254		pHysp empty + 1 mM IPTG 3	0.05	0.211171	1.49839	4.08673	5.26742	5.70056	5.77692	5.80078	5.71826	5.74503	5.83505	5.90481	5.91053	5.94413	5.8742	5.91998	5.96699
pHysp empty + 1 mM IPTG average	6.01433	5.63667	5.77467	6.101	6.459	6.73267	7.07967	7.43033	7.80033	8.16	8.505	8.745	9.125	8.89333	9.171		pHysp empty + 1 mM IPTG average	0.05	0.194087	1.2532	3.72797	5.31492	5.7722	5.90504	5.88166	5.8468	5.82596	5.88552	5.95145	6.01584	6.08936	6.07984	6.10495	6.12894
pHysp empty + 1 mM IPTG standard deviation	1.11208	0.25925	0.595655	0.560311	0.621554	0.601425	0.622442	0.582243	0.60042	0.652301	0.654033	0.463583	0.395602	0.206984	0.318711		pHysp empty + 1 mM IPTG standard deviation	8.49837e-18	0.0190262	0.216435	0.321342	0.128796	0.107061	0.14359	0.125792	0.161959	0.144447	0.110784	0.0978018	0.152105	0.183196	0.226011	0.247574	0.220328
Time after induction (hrs)	0	1.50007	3.00038	4.50062	6.00082	7.50117	9.00108	10.5016	12.0016	13.5018	15.0021	16.5025	18.0025	19.5027	21.0029		Time (hrs)	0.00834	1.51436	3.01459	4.51466	6.01497	7.51521	9.01541	10.5158	12.0157	13.5161	15.0162	16.5164	18.0167	19.5171	21.0171	22.5173	24.0175
pHysp gfp 1	8.561	6.588	6.61	7.593	8.368	9.08	9.801	10.378	10.874	11.343	11.532	12.159	12.309	12.657	12.98		pHysp gfp 1	0.05	0.194421	0.65909	3.28354	6.11742	7.16183	7.24355	7.21105	7.02092	6.97744	6.86887	6.9039	6.82282	6.71194	6.67758	6.55287	6.58649
pHysp gfp 2	8.036	5.938	6.332	7.19	7.936	8.462	9.09	9.482	10.193	10.63	10.912	11.693	11.813	12.161	12.266		pHysp gfp 2	0.05	0.20595	0.875527	3.65934	6.43946	7.51501	7.54807	7.41968	7.34468	7.30802	7.37108	7.2306	7.35252	7.25016	7.24208	7.0819	6.96504
pHysp gfp 3	7.726	5.784	5.837	6.756	7.195	7.783	8.162	8.432	8.799	9.205	9.455	10.014	10.263	10.641	10.745		pHysp gfp 3	0.05	0.175925	0.682827	3.34879	5.64016	6.0794	6.03293	5.95683	6.00353	5.89044	5.97402	5.78211	5.65667	5.66172	5.67091	5.59349	5.53789
pHysp gfp average	8.10767	6.10333	6.25967	7.17967	7.833	8.44167	9.01767	9.43067	9.95533	10.3927	10.633	11.2887	11.4617	11.8197	11.997		pHysp gfp average	0.05	0.192099	0.739148	3.43055	6.06568	6.91875	6.94152	6.86252	6.78971	6.7253	6.73799	6.63887	6.61067	6.54127	6.53019	6.40942	6.36314
pHysp gfp standard deviation	0.422088	0.426738	0.391544	0.418596	0.593244	0.648739	0.821891	0.974015	1.05772	1.08858	1.06624	1.12822	1.06729	1.05045	1.14152		pHysp gfp standard deviation	8.49837e-18	0.0151466	0.118702	0.200799	0.402154	0.748037	0.801457	0.791257	0.69983	0.741662	0.707664	0.759744	0.867601	0.807858	0.795889	0.7545	0.739328
Time after induction (hrs)	0	1.50007	3.00038	4.50062	6.00082	7.50117	9.00108	10.5016	12.0016	13.5018	15.0021	16.5025	18.0025	19.5027	21.0029		Time (hrs)	0.00834	1.51436	3.01459	4.51466	6.01497	7.51521	9.01541	10.5158	12.0157	13.5161	15.0162	16.5164	18.0167	19.5171	21.0171	22.5173	24.0175
pHysp gfp + 1 mM IPTG 1	7.696	33.866	73.88	107.479	143.528	178.416	206.617	230.781	247.722	258.378	260.002	261.442	263.79	262.855	263.397		pHysp gfp + 1 mM IPTG 1	0.05	0.220419	0.746159	3.30718	5.72679	6.51847	6.57692	6.60247	6.44468	6.21963	6.07815	6.04975	5.98677	5.88323	5.71365	5.61551	5.57898
pHysp gfp + 1 mM IPTG 2	7.634	43.299	89.415	122.138	152.267	180.177	208.101	236.588	261.167	281.064	291.281	295.339	296.253	297.88	297.556		pHysp gfp + 1 mM IPTG 2	0.05	0.221969	1.14692	3.81529	5.8584	6.61485	6.89888	6.73354	6.80565	6.8036	6.58868	6.56863	6.58984	6.59363	6.33754	6.22052	6.08638
pHysp gfp + 1 mM IPTG 3	7.572	47.041	92.936	129.112	161.037	185.242	204.051	215.431	219.932	223.543	223.762	223.129	223.639	222.929	221.63		pHysp gfp + 1 mM IPTG 3	0.05	0.246907	1.12338	3.74963	5.14275	5.63746	5.75876	5.74946	5.67819	5.66323	5.78504	5.7079	5.5872	5.61309	5.58274	5.57207	5.54686
pHysp gfp + 1 mM IPTG average	7.634	41.402	85.4103	119.576	152.277	181.278	206.256	227.6	242.94	254.328	258.348	259.97	261.227	261.221	260.861		pHysp gfp + 1 mM IPTG average	0.05	0.229765	1.00549	3.62403	5.57598	6.25693	6.41152	6.36183	6.3095	6.22882	6.15062	6.10876	6.0546	6.02998	5.87798	5.8027	5.73741
pHysp gfp + 1 mM IPTG standard deviation	0.062	6.78926	10.1396	11.0417	8.7545	3.54376	2.04895	10.9313	21.0293	28.9735	33.7899	36.1275	36.3748	37.5022	38.0265		pHysp gfp + 1 mM IPTG standard deviation	8.49837e-18	0.0148657	0.224892	0.27636	0.380914	0.538633	0.58778	0.534354	0.575757	0.570242	0.406694	0.433386	0.504752	0.506478	0.403338	0.362496	0.302647
Time after induction (hrs)	0	1.50007	3.00038	4.50062	6.00082	7.50117	9.00108	10.5016	12.0016	13.5018	15.0021	16.5025	18.0025	19.5027	21.0029		Time (hrs)	0.00834	1.51436	3.01459	4.51466	6.01497	7.51521	9.01541	10.5158	12.0157	13.5161	15.0162	16.5164	18.0167	19.5171	21.0171	22.5173	24.0175
p43 empty 1	7.696	5.258	5.467	5.733	5.929	6.269	6.616	6.949	7.342	7.624	7.812	8.117	8.557	8.624	8.881		p43 empty 1	0.05	0.215849	1.17875	4.48582	6.36672	6.52581	6.27145	6.16294	6.18852	6.25527	6.10746	6.0534	5.94227	5.77402	5.60396	5.65608	5.5432
p43 empty 2	7.634	4.979	5.282	5.579	5.774	6.177	6.462	6.764	7.033	7.376	7.564	8.117	8.464	8.469	8.85		p43 empty 2	0.05	0.226969	1.02614	4.35514	6.39585	6.62934	6.43904	6.37207	6.26868	6.35261	6.25144	6.09848	5.92239	5.74059	5.65567	5.65434	5.62557
p43 empty 3	7.479	4.918	5.065	5.269	5.497	5.868	6.122	6.61	6.785	7.066	7.502	7.93	8.092	8.221	8.509		p43 empty 3	0.05	0.235895	0.941154	4.15623	6.30972	6.59417	6.51036	6.37454	6.21777	6.33034	6.29931	6.19945	6.05347	5.89142	5.77556	5.71849	5.68985
p43 empty average	7.603	5.05167	5.27133	5.527	5.73333	6.10467	6.4	6.77433	7.05333	7.35533	7.626	8.05467	8.371	8.438	8.74667		p43 empty average	0.05	0.226238	1.04868	4.33239	6.35743	6.58311	6.40695	6.30318	6.22499	6.31274	6.2194	6.11711	5.97271	5.80201	5.67839	5.67631	5.61954
p43 empty standard deviation	0.111772	0.181274	0.201212	0.23633	0.218852	0.210058	0.252769	0.169736	0.279056	0.279573	0.164037	0.107965	0.246055	0.203281	0.206408		p43 empty standard deviation	8.49837e-18	0.0100429	0.120392	0.165968	0.0438093	0.0526443	0.122646	0.121459	0.040563	0.0509993	0.0998591	0.0747863	0.0706392	0.079214	0.088028	0.0365459	0.0735099
Time after induction (hrs)	0	1.50007	3.00038	4.50062	6.00082	7.50117	9.00108	10.5016	12.0016	13.5018	15.0021	16.5025	18.0025	19.5027	21.0029		Time (hrs)	0.00834	1.51436	3.01459	4.51466	6.01497	7.51521	9.01541	10.5158	12.0157	13.5161	15.0162	16.5164	18.0167	19.5171	21.0171	22.5173	24.0175
p43 gfp 1	8.159	11.969	15.721	21.229	28.1	35.733	43.284	49.387	51.056	51.725	52.019	52.525	52.708	52.956	52.729		p43 gfp 1	0.05	0.201924	1.7245	5.18741	6.51969	6.42968	6.5545	6.45696	6.45147	6.54542	6.37801	6.13075	5.97809	5.80822	5.83447	5.79964	5.74801
p43 gfp 2	8.128	12.433	16.802	23.399	31.343	39.562	47.859	52.383	53.813	54.483	54.406	54.857	55.437	55.158	55.245		p43 gfp 2	0.05	0.288677	1.93516	5.31657	6.46022	6.65293	6.43991	6.49931	6.41061	6.31994	6.29567	6.14206	5.96657	5.85929	5.86267	5.84877	5.80986
p43 gfp 3	8.685	14.134	18.315	24.607	32.609	41.909	50.704	53.896	54.96	55.196	55.212	55.728	55.406	55.438	55.182		p43 gfp 3	0.05	0.228855	2.01512	5.21755	6.42285	6.46096	6.36892	6.4437	6.47311	6.39496	6.16949	6.008	5.88913	5.84451	5.79638	5.75279	5.52161
p43 gfp average	8.324	12.8453	16.946	23.0783	30.684	39.068	47.2823	51.8887	53.2763	53.8013	53.879	54.37	54.517	54.5173	54.3853		p43 gfp average	0.05	0.239818	1.89159	5.24051	6.46759	6.51453	6.45444	6.46666	6.44506	6.4201	6.28106	6.0936	5.9446	5.83734	5.83117	5.8004	5.69316
p43 gfp standard deviation	0.313019	1.13988	1.30298	1.71168	2.32561	3.11749	3.74346	2.29479	2.00657	1.83316	1.66045	1.6561	1.56672	1.35938	1.43477		p43 gfp standard deviation	8.49837e-18	0.0444035	0.150125	0.0675719	0.0488416	0.120875	0.0936399	0.0290449	0.0317418	0.114822	0.105028	0.0743521	0.0483819	0.0262799	0.0332652	0.0479949	0.151752

## Sheet: S. Fig 3
Supplementary Figure 3
	GFP fluorescence (AU)																					OD (600 nm)
Time after induction (hrs)	0	1.52677	3.02678	4.52727	6.02747	7.52763	9.02796	10.5283	12.0284	13.5285	15.0289	16.5294	18.0295	19.5297	21.0299	22.5302	24.0305				Time (hrs)	0.00973	1.51437	3.01455	4.54132	6.04133	7.54182	9.04202	10.5422	12.0425	13.5429	15.043	16.543	18.0434	19.5439	21.044	22.5443	24.0445	25.5448	27.045
M9 glucose pXyl empty 1	2.062	2.356	2.709	2.707	2.825	2.884	2.881	2.993	2.99	3.046	3.043	3.041	3.155	3.335	3.761	4.354	4.76				M9 glucose pXyl empty 1	0.05	-0.0809249	0.56474	3.6089	7.31944	8.79543	9.14087	9.50179	9.88117	9.63837	9.53425	9.69577	9.75326	9.71479	9.39544	9.69224	9.54018	9.58526	9.45929
M9 glucose pXyl empty 2	1.768	2.062	2.532	2.53	2.531	2.708	2.763	2.758	2.873	2.754	2.868	2.924	3.038	3.101	3.584	4.118	4.643				M9 glucose pXyl empty 2	0.05	-0.0370551	0.337399	2.24521	7.10588	8.28956	8.90263	8.91702	9.26305	9.09297	9.0874	8.87803	8.90233	8.98095	8.94738	8.99866	8.99604	8.96922	8.8325
M9 glucose pXyl empty 3	1.65	1.944	2.415	2.412	2.472	2.472	2.587	2.641	2.756	2.754	2.751	2.807	2.805	2.984	3.291	3.824	4.349				M9 glucose pXyl empty 3	0.05	0.062865	0.404542	2.098	7.06747	8.26124	8.96369	9.12016	9.48226	9.51934	9.35264	9.12285	9.19103	9.2099	9.23569	9.13998	9.067	8.97272	9.02236
M9 glucose pXyl empty average	1.82667	2.12067	2.552	2.54967	2.60933	2.688	2.74367	2.79733	2.873	2.85133	2.88733	2.924	2.99933	3.14	3.54533	4.09867	4.584				M9 glucose pXyl empty average	0.05	-0.0183717	0.43556	2.6507	7.16426	8.44874	9.0024	9.17966	9.54216	9.41689	9.32477	9.23222	9.28221	9.30188	9.19284	9.27696	9.20107	9.17574	9.10472
M9 glucose pXyl empty standard deviation	0.212173	0.212173	0.148017	0.14848	0.189088	0.206727	0.14795	0.179266	0.117	0.168586	0.146957	0.117	0.178175	0.17872	0.237374	0.265528	0.211757				M9 glucose pXyl empty standard deviation	8.49837e-18	0.0736932	0.116802	0.833082	0.13575	0.300574	0.123747	0.296891	0.313382	0.286773	0.224726	0.419698	0.43273	0.375468	0.22708	0.366523	0.295808	0.354666	0.321408
Time after induction (hrs)	0	1.52677	3.02678	4.52727	6.02747	7.52763	9.02796	10.5283	12.0284	13.5285	15.0289	16.5294	18.0295	19.5297	21.0299	22.5302	24.0305				Time (hrs)	0.00973	1.51437	3.01455	4.54132	6.04133	7.54182	9.04202	10.5422	12.0425	13.5429	15.043	16.543	18.0434	19.5439	21.044	22.5443	24.0445	25.5448	27.045
M9 glucose pXyl empty + 5 g/L xylose 1	1.65	2.003	2.297	2.177	2.295	2.355	2.352	2.465	2.521	2.519	2.516	2.631	2.688	2.926	2.997	3.177	3.35				M9 glucose pXyl empty + 5 g/L xylose 1	0.05	0.0647843	0.816806	3.97624	7.15285	8.4006	8.8571	9.03204	9.13208	9.09209	9.07683	9.02542	9.10742	9.18165	9.30872	9.35519	9.43217	9.4861	9.55725
M9 glucose pXyl empty + 5 g/L xylose 2	1.65	2.003	2.474	2.354	2.354	2.472	2.528	2.523	2.521	2.695	2.692	2.807	2.805	2.984	3.173	3.236	3.409				M9 glucose pXyl empty + 5 g/L xylose 2	0.05	0.130243	0.557499	2.69091	6.89211	8.1361	8.78122	8.96568	9.05226	8.97072	9.00862	8.88814	8.76972	8.78483	8.81765	8.88358	8.87452	8.78804	8.78603
M9 glucose pXyl empty + 5 g/L xylose 3	1.826	2.062	2.591	2.412	2.413	2.59	2.587	2.699	2.756	2.754	2.868	2.924	3.038	3.043	3.291	3.412	3.409				M9 glucose pXyl empty + 5 g/L xylose 3	0.05	0.0906351	0.51426	2.50202	6.85849	7.96631	8.69164	9.11874	9.20892	9.05407	9.12141	9.09205	8.88152	8.8536	8.7221	8.74619	8.60727	8.70063	8.64078
M9 glucose pXyl empty + 5 g/L xylose average	1.70867	2.02267	2.454	2.31433	2.354	2.47233	2.489	2.56233	2.59933	2.656	2.692	2.78733	2.84367	2.98433	3.15367	3.275	3.38933				M9 glucose pXyl empty + 5 g/L xylose average	0.05	0.095221	0.629522	3.05639	6.96782	8.16767	8.77665	9.03882	9.13109	9.03896	9.06895	9.00187	8.91955	8.94003	8.94949	8.99498	8.97132	8.99159	8.99469
M9 glucose pXyl empty + 5 g/L xylose standard deviation	0.101614	0.0340637	0.148017	0.122419	0.059	0.1175	0.122258	0.121858	0.135677	0.122258	0.176	0.147487	0.178175	0.0585007	0.14795	0.122258	0.0340637				M9 glucose pXyl empty + 5 g/L xylose standard deviation	8.49837e-18	0.0329696	0.163627	0.802192	0.161123	0.218862	0.0828243	0.0767541	0.0783322	0.0620821	0.0568064	0.103977	0.172034	0.212058	0.314749	0.319422	0.420884	0.430482	0.492577
Time after induction (hrs)	0	1.52677	3.02678	4.52727	6.02747	7.52763	9.02796	10.5283	12.0284	13.5285	15.0289	16.5294	18.0295	19.5297	21.0299	22.5302	24.0305				Time (hrs)	0.00973	1.51437	3.01455	4.54132	6.04133	7.54182	9.04202	10.5422	12.0425	13.5429	15.043	16.543	18.0434	19.5439	21.044	22.5443	24.0445	25.5448	27.045
M9 glucose pXyl gfp 1	2.062	2.592	3.828	3.825	3.943	4.003	4.233	4.225	4.222	4.101	4.214	4.21	4.265	4.389	4.642	5.177	5.759				M9 glucose pXyl gfp 1	0.05	0.0607443	0.424843	2.20066	7.16965	8.48645	9.10266	9.43905	9.56074	9.60159	9.40489	9.41441	9.45694	9.48667	9.3978	9.33135	9.31442	9.27082	9.23257
M9 glucose pXyl gfp 2	1.944	2.474	3.71	3.707	3.826	3.944	3.939	3.932	4.104	3.984	3.98	4.152	4.09	4.155	4.348	4.707	5.172				M9 glucose pXyl gfp 2	0.05	0.0986346	0.477014	2.32198	7.12608	8.27322	8.89039	9.10154	9.3166	9.46561	9.31807	9.0292	9.03867	9.04942	8.99443	8.94126	8.83783	8.90635	8.81579
M9 glucose pXyl gfp 3	1.709	2.179	3.534	3.648	3.649	3.826	3.88	3.873	3.87	3.808	3.863	3.976	4.032	4.038	4.407	4.765	5.407				M9 glucose pXyl gfp 3	0.05	2.3183e-05	0.333151	1.92134	6.91317	8.23022	8.96447	9.16139	9.30213	9.4856	9.21759	9.19672	9.1124	9.20964	9.12782	8.98097	8.94027	8.973	8.86449
M9 glucose pXyl gfp average	1.905	2.415	3.69067	3.72667	3.806	3.92433	4.01733	4.01	4.06533	3.96433	4.019	4.11267	4.129	4.194	4.46567	4.883	5.446				M9 glucose pXyl gfp average	0.05	0.053134	0.411669	2.14799	7.06963	8.32996	8.98584	9.23399	9.39315	9.5176	9.31352	9.21344	9.20267	9.24858	9.17335	9.08452	9.03084	9.05005	8.97095
M9 glucose pXyl gfp standard deviation	0.179703	0.212728	0.14795	0.090124	0.148017	0.090124	0.189088	0.188518	0.179157	0.147487	0.17872	0.121858	0.121297	0.17872	0.155532	0.256258	0.295437				M9 glucose pXyl gfp standard deviation	8.49837e-18	0.0497443	0.072831	0.205448	0.137241	0.137217	0.107736	0.18009	0.145311	0.0734234	0.093735	0.193149	0.223268	0.221206	0.205501	0.21468	0.250874	0.194071	0.227872
Time after induction (hrs)	0	1.52677	3.02678	4.52727	6.02747	7.52763	9.02796	10.5283	12.0284	13.5285	15.0289	16.5294	18.0295	19.5297	21.0299	22.5302	24.0305				Time (hrs)	0.00973	1.51437	3.01455	4.54132	6.04133	7.54182	9.04202	10.5422	12.0425	13.5429	15.043	16.543	18.0434	19.5439	21.044	22.5443	24.0445	25.5448	27.045
M9 glucose pXyl gfp + 5 g/L xylose 1	1.709	6.951	33.629	37.481	42.082	52.153	70.315	93.713	141.541	179.507	204.596	220.687	233.305	243.832	252.08	255.74	260.929				M9 glucose pXyl gfp + 5 g/L xylose 1	0.05	0.0877158	0.490671	2.27227	6.90888	7.79829	8.34295	8.59471	8.77855	8.7143	8.57877	8.52883	8.34614	8.42596	8.20498	8.30771	8.262	8.3522	8.28184
M9 glucose pXyl gfp + 5 g/L xylose 2	1.709	7.775	39.872	42.894	45.554	52.035	63.436	102.104	144.824	171.539	188.912	199.109	205.084	209.776	213.945	218.147	219.909				M9 glucose pXyl gfp + 5 g/L xylose 2	0.05	0.121526	0.582182	2.59572	6.98911	7.88022	8.5658	8.95818	9.04144	8.8434	8.82471	8.65059	8.57555	8.51342	8.46057	8.36086	8.38631	8.29092	8.28276
M9 glucose pXyl gfp + 5 g/L xylose 3	1.885	6.951	48.883	50.484	54.206	71.754	100.71	132.618	194.076	234.636	263.353	284.776	299.738	310.89	320.183	323.691	327.161				M9 glucose pXyl gfp + 5 g/L xylose 3	0.05	0.184784	0.485034	2.29231	6.99972	8.67482	9.31391	9.68497	9.99518	10.1583	9.7285	9.61816	9.79761	10.124	10.2389	10.3615	10.4933	10.6505	10.8417
M9 glucose pXyl gfp + 5 g/L xylose average	1.76767	7.22567	40.7947	43.6197	47.2807	58.6473	78.1537	109.478	160.147	195.227	218.954	234.857	246.042	254.833	262.069	265.859	269.333				M9 glucose pXyl gfp + 5 g/L xylose average	0.05	0.131342	0.519296	2.38677	6.9659	8.11778	8.74089	9.07929	9.27172	9.23867	9.04399	8.93253	8.90644	9.02113	8.96815	9.01001	9.0472	9.09787	9.13542
M9 glucose pXyl gfp + 5 g/L xylose standard deviation	0.101614	0.475737	7.66874	6.5318	6.24371	11.3509	19.8349	20.474	29.4292	34.3607	39.2425	44.5568	48.5955	51.4468	53.8188	53.4947	54.1176				M9 glucose pXyl gfp + 5 g/L xylose standard deviation	8.49837e-18	0.0492728	0.0545342	0.181238	0.0496678	0.484147	0.508608	0.555129	0.640169	0.79905	0.605424	0.596889	0.78026	0.956126	1.10791	1.1707	1.2539	1.34496	1.47765
Time after induction (hrs)	0	1.52677	3.02678	4.52727	6.02747	7.52763	9.02796	10.5283	12.0284	13.5285	15.0289	16.5294	18.0295	19.5297	21.0299	22.5302	24.0305				Time (hrs)	0.00973	1.51437	3.01455	4.54132	6.04133	7.54182	9.04202	10.5422	12.0425	13.5429	15.043	16.543	18.0434	19.5439	21.044	22.5443	24.0445	25.5448	27.045
M9 glucose pHysp empty 1	1.826	2.121	2.532	2.648	2.648	2.708	2.94	2.993	2.99	3.105	2.985	2.982	3.097	3.101	3.173	3.295	3.35				M9 glucose pHysp empty 1	0.05	0.10291	0.535306	2.2998	6.7609	7.89267	8.48526	8.63017	8.69469	8.7864	8.76491	8.7243	8.59575	8.56231	8.37885	8.34486	8.12668	7.9756	7.8871
M9 glucose pHysp empty 2	1.709	1.885	2.356	2.471	2.472	2.531	2.646	2.699	2.814	2.871	2.868	2.865	2.805	2.867	3.056	3.236	3.409				M9 glucose pHysp empty 2	0.05	0.0959703	0.460109	1.95668	6.49708	7.81377	8.36373	8.5229	8.57516	8.61738	8.65317	8.65968	8.60791	8.57761	8.57496	8.47744	8.47219	8.42214	8.46661
M9 glucose pHysp empty 3	1.532	1.708	2.179	2.354	2.354	2.413	2.528	2.699	2.756	2.578	2.692	2.69	2.688	2.75	2.879	2.942	3.056				M9 glucose pHysp empty 3	0.05	0.141209	0.489852	1.89414	5.85441	6.72628	7.20156	7.37794	7.53214	7.59301	7.63946	7.38211	7.20573	7.0856	6.92505	6.72382	6.5532	6.4125	6.28057
M9 glucose pHysp empty average	1.689	1.90467	2.35567	2.491	2.49133	2.55067	2.70467	2.797	2.85333	2.85133	2.84833	2.84567	2.86333	2.906	3.036	3.15767	3.27167				M9 glucose pHysp empty average	0.05	0.113363	0.495089	2.05021	6.3708	7.47758	8.01685	8.177	8.26733	8.33226	8.35251	8.25537	8.13646	8.07518	7.95962	7.84871	7.71736	7.60341	7.54476
M9 glucose pHysp empty standard deviation	0.148017	0.207201	0.1765	0.148017	0.14795	0.14848	0.212173	0.169741	0.121858	0.26405	0.147487	0.146957	0.210647	0.17872	0.148017	0.189088	0.189088				M9 glucose pHysp empty standard deviation	8.49837e-18	0.0243638	0.0378709	0.218404	0.466251	0.651833	0.708672	0.694082	0.63949	0.645765	0.620048	0.756951	0.806061	0.857029	0.901315	0.976431	1.02288	1.05525	1.13251
Time after induction (hrs)	0	1.52677	3.02678	4.52727	6.02747	7.52763	9.02796	10.5283	12.0284	13.5285	15.0289	16.5294	18.0295	19.5297	21.0299	22.5302	24.0305				Time (hrs)	0.00973	1.51437	3.01455	4.54132	6.04133	7.54182	9.04202	10.5422	12.0425	13.5429	15.043	16.543	18.0434	19.5439	21.044	22.5443	24.0445	25.5448	27.045
M9 glucose pHysp empty + 1 mM IPTG 1	1.532	1.767	2.415	2.412	2.295	2.413	2.41	2.465	2.638	2.754	2.634	2.748	2.746	2.809	2.82	2.942	2.938				M9 glucose pHysp empty + 1 mM IPTG 1	0.05	0.11352	0.516428	2.12447	6.11453	7.18128	7.5472	7.61164	7.65113	7.55301	7.52632	7.49489	7.26926	7.06883	6.95783	6.87581	6.81154	6.83212	6.75764
M9 glucose pHysp empty + 1 mM IPTG 2	1.591	1.826	2.591	2.589	2.354	2.59	2.646	2.758	2.932	2.988	2.985	2.982	2.98	2.984	3.114	3.118	3.173				M9 glucose pHysp empty + 1 mM IPTG 2	0.05	0.151007	0.510328	2.01273	5.98085	7.07767	7.54452	7.6041	7.6806	7.63281	7.61606	7.61091	7.37542	7.15675	7.03942	6.90723	6.86924	6.89448	6.88889
M9 glucose pHysp empty + 1 mM IPTG 3	1.65	1.944	2.65	2.354	2.354	2.531	2.646	2.699	2.873	2.871	2.868	2.865	2.863	2.867	3.056	3.177	3.173				M9 glucose pHysp empty + 1 mM IPTG 3	0.05	0.170033	0.579766	2.18836	5.94649	6.46258	6.73984	6.94744	7.04573	7.07226	7.05443	6.86581	6.69744	6.57388	6.59274	6.55713	6.56005	6.60687	6.59135
M9 glucose pHysp empty + 1 mM IPTG average	1.591	1.84567	2.552	2.45167	2.33433	2.51133	2.56733	2.64067	2.81433	2.871	2.829	2.865	2.863	2.88667	2.99667	3.079	3.09467				M9 glucose pHysp empty + 1 mM IPTG average	0.05	0.144853	0.535507	2.10852	6.01396	6.90717	7.27719	7.38773	7.45915	7.41936	7.39894	7.32387	7.11404	6.93315	6.86333	6.78006	6.74694	6.77782	6.74596
M9 glucose pHysp empty + 1 mM IPTG standard deviation	0.059	0.090124	0.122258	0.122419	0.0340637	0.090124	0.136255	0.154966	0.155532	0.117	0.17872	0.117	0.117	0.0891422	0.155722	0.122258	0.135677				M9 glucose pHysp empty + 1 mM IPTG standard deviation	8.49837e-18	0.0287549	0.0384506	0.0888968	0.0887779	0.388503	0.465359	0.38132	0.358341	0.303236	0.301705	0.400916	0.36467	0.314226	0.23786	0.193702	0.164405	0.1513	0.149113
Time after induction (hrs)	0	1.52677	3.02678	4.52727	6.02747	7.52763	9.02796	10.5283	12.0284	13.5285	15.0289	16.5294	18.0295	19.5297	21.0299	22.5302	24.0305				Time (hrs)	0.00973	1.51437	3.01455	4.54132	6.04133	7.54182	9.04202	10.5422	12.0425	13.5429	15.043	16.543	18.0434	19.5439	21.044	22.5443	24.0445	25.5448	27.045
M9 glucose pHysp gfp 1	1.885	2.179	2.886	3.766	3.414	3.532	3.586	3.58	3.694	3.691	3.745	3.742	3.915	3.862	4.054	4.118	4.231				M9 glucose pHysp gfp 1	0.05	0.0844476	0.382899	1.99128	6.50445	8.08668	9.71971	10.5092	10.691	10.7874	10.4465	10.074	9.7134	9.39615	9.17963	8.9775	8.75839	8.47982	8.33325
M9 glucose pHysp gfp 2	1.768	2.062	2.886	3.236	3.296	3.414	3.41	3.462	3.459	3.457	3.453	3.567	3.623	3.628	3.819	4.118	4.584				M9 glucose pHysp gfp 2	0.05	0.0856623	0.43293	3.3256	8.06408	9.469	10.3923	10.6289	10.6657	10.8471	10.8924	10.6615	10.5995	10.4006	10.2797	10.2324	10.054	9.97162	9.75999
M9 glucose pHysp gfp 3	1.591	1.944	2.65	3.001	3.002	3.179	3.175	3.286	3.342	3.281	3.336	3.45	3.33	3.511	3.643	4.001	4.525				M9 glucose pHysp gfp 3	0.05	0.153081	0.488497	2.29315	7.02943	8.20883	8.92934	9.11639	9.23815	9.46596	9.39496	9.14675	8.98773	8.81751	8.81905	8.61893	8.37177	8.24367	8.08073
M9 glucose pHysp gfp average	1.748	2.06167	2.80733	3.33433	3.23733	3.375	3.39033	3.44267	3.49833	3.47633	3.51133	3.58633	3.62267	3.667	3.83867	4.079	4.44667				M9 glucose pHysp gfp average	0.05	0.10773	0.434775	2.53667	7.19932	8.58817	9.68047	10.0848	10.1983	10.3668	10.2446	9.96074	9.76688	9.53809	9.42613	9.27626	9.06137	8.89837	8.72466
M9 glucose pHysp gfp standard deviation	0.148017	0.1175	0.136255	0.391865	0.212173	0.179703	0.206205	0.14795	0.179266	0.205683	0.210647	0.146957	0.2925	0.17872	0.206205	0.06755	0.189088				M9 glucose pHysp gfp standard deviation	8.49837e-18	0.0392796	0.052823	0.699702	0.793573	0.765258	0.732291	0.840833	0.8316	0.780744	0.768842	0.76369	0.807224	0.801037	0.760899	0.847197	0.88107	0.936928	0.905471
Time after induction (hrs)	0	1.52677	3.02678	4.52727	6.02747	7.52763	9.02796	10.5283	12.0284	13.5285	15.0289	16.5294	18.0295	19.5297	21.0299	22.5302	24.0305				Time (hrs)	0.00973	1.51437	3.01455	4.54132	6.04133	7.54182	9.04202	10.5422	12.0425	13.5429	15.043	16.543	18.0434	19.5439	21.044	22.5443	24.0445	25.5448	27.045
M9 glucose pHysp gfp + 1 mM IPTG 1	1.65	15.904	50.002	74.608	91.814	106.425	114.703	121	125.241	130.119	134.427	137.652	141.28	145.644	150.543	153.138	157.38				M9 glucose pHysp gfp + 1 mM IPTG 1	0.05	0.0784681	0.492731	2.09989	6.45166	7.3858	7.61803	7.63343	7.58993	7.60628	7.53912	7.38269	7.05226	6.77874	6.70776	6.61565	6.50713	6.42166	6.21784
M9 glucose pHysp gfp + 1 mM IPTG 2	1.65	14.903	48.353	72.902	91.049	104.718	112.292	116.54	121.078	123.675	126.994	129.64	134.152	137.569	141.435	144.608	148.213				M9 glucose pHysp gfp + 1 mM IPTG 2	0.05	0.119311	0.496657	2.01703	6.48242	7.31586	7.62734	7.64973	7.67296	7.62312	7.52928	7.23108	6.92683	6.63698	6.47327	6.34894	6.26849	6.22928	6.14545
M9 glucose pHysp gfp + 1 mM IPTG 3	1.826	18.967	54.596	83.14	103.35	118.963	128.989	135.083	139.606	144.824	150.17	154.376	158.867	163.081	166.878	172.376	176.833				M9 glucose pHysp gfp + 1 mM IPTG 3	0.05	0.1328	0.60549	2.63786	6.771	7.86923	8.12314	8.13918	8.34885	8.37289	8.27716	7.98592	7.79531	7.70785	7.52369	7.36421	7.24867	7.01127	6.75681
M9 glucose pHysp gfp + 1 mM IPTG average	1.70867	16.5913	50.9837	76.8833	95.4043	110.035	118.661	124.208	128.642	132.873	137.197	140.556	144.766	148.765	152.952	156.707	160.809				M9 glucose pHysp gfp + 1 mM IPTG average	0.05	0.110193	0.531626	2.25159	6.56836	7.52363	7.7895	7.80745	7.87058	7.86743	7.78185	7.53323	7.25813	7.04119	6.90158	6.77627	6.67476	6.55407	6.37337
M9 glucose pHysp gfp + 1 mM IPTG standard deviation	0.101614	2.11739	3.2352	5.48516	6.89177	7.77855	9.0249	9.67872	9.72086	10.8401	11.8337	12.6211	12.721	13.0392	12.8914	14.2239	14.6148				M9 glucose pHysp gfp + 1 mM IPTG standard deviation	8.49837e-18	0.0282905	0.0639978	0.337075	0.176165	0.301337	0.288976	0.287403	0.416268	0.437825	0.428977	0.399302	0.469416	0.581682	0.551378	0.526347	0.51114	0.407465	0.334041
Time (hrs)	0.00973	1.51437	3.01455	4.54132	6.04133	7.54182	9.04202	10.5422	12.0425	13.5429	15.043	16.543	18.0434	19.5439	21.044	22.5443	24.0445	25.5448	27.045		Time (hrs)	0.00973	1.51437	3.01455	4.54132	6.04133	7.54182	9.04202	10.5422	12.0425	13.5429	15.043	16.543	18.0434	19.5439	21.044	22.5443	24.0445	25.5448	27.045
M9 xylose pXyl empty 1	1.672	1.764	2.062	2.238	2.532	3.06	3.06	2.943	2.94	3.051	3.108	3.281	3.511	3.684	3.915	4.038	4.113	4.236	4.29		M9 xylose pXyl empty 1	0.05	0.0312562	0.43497	1.04417	2.409	5.06545	7.18845	8.01518	8.01265	8.18108	7.60126	7.78697	8.30582	8.63501	8.89925	9.1795	9.41242	9.87899	10.1665
M9 xylose pXyl empty 2	1.441	1.588	1.768	2.062	2.297	2.765	3.296	2.825	2.646	2.758	2.814	2.929	3.043	3.099	3.214	3.277	3.467	3.589	3.585		M9 xylose pXyl empty 2	0.05	0.0431414	0.419179	0.809249	1.84184	3.78801	6.85989	7.35661	7.96601	7.9343	7.87089	7.88937	7.51171	7.46625	7.51647	7.66478	7.8227	7.99811	8.0626
M9 xylose pXyl empty 3	1.384	1.47	1.65	1.826	2.12	2.471	3.002	2.649	2.528	2.758	2.756	2.929	3.102	3.158	3.33	3.511	3.819	4.001	3.996		M9 xylose pXyl empty 3	0.05	0.101876	0.432265	0.86293	1.73931	3.57759	6.86339	7.55199	8.07126	7.94404	8.05722	7.52846	7.92918	8.26599	8.65288	8.94786	9.14369	9.41375	9.70745
M9 xylose pXyl empty average	1.499	1.60733	1.82667	2.042	2.31633	2.76533	3.11933	2.80567	2.70467	2.85567	2.89267	3.04633	3.21867	3.31367	3.48633	3.60867	3.79967	3.942	3.957		M9 xylose pXyl empty average	0.05	0.0587579	0.428805	0.905451	1.99672	4.14369	6.97058	7.64126	8.01664	8.0198	7.84312	7.73493	7.91557	8.12242	8.3562	8.59738	8.79293	9.09695	9.31217
M9 xylose pXyl empty standard deviation	0.152509	0.14795	0.212173	0.206727	0.206679	0.2945	0.155722	0.14795	0.212173	0.169164	0.188726	0.203227	0.254881	0.322072	0.37574	0.389788	0.323434	0.32751	0.354114		M9 xylose pXyl empty standard deviation	8.49837e-18	0.0378113	0.00844516	0.1231	0.360711	0.805177	0.188691	0.338237	0.0527378	0.139754	0.22924	0.185994	0.397231	0.597458	0.737588	0.815918	0.850922	0.979645	1.10623
Time (hrs)	0.00973	1.51437	3.01455	4.54132	6.04133	7.54182	9.04202	10.5422	12.0425	13.5429	15.043	16.543	18.0434	19.5439	21.044	22.5443	24.0445	25.5448	27.045		Time (hrs)	0.00973	1.51437	3.01455	4.54132	6.04133	7.54182	9.04202	10.5422	12.0425	13.5429	15.043	16.543	18.0434	19.5439	21.044	22.5443	24.0445	25.5448	27.045
M9 xylose pXyl empty + 5 g/L xylose 1	1.326	1.47	1.709	1.885	2.179	2.648	2.531	2.531	2.646	2.699	2.814	2.988	3.043	3.216	3.506	3.686	3.878	3.883	3.996		M9 xylose pXyl empty + 5 g/L xylose 1	0.05	0.130962	0.598866	1.17552	2.61303	5.32472	7.1319	7.84434	7.85109	8.04348	7.54857	7.6669	7.96858	8.23551	8.48408	8.68333	8.93467	9.2123	9.40848
M9 xylose pXyl empty + 5 g/L xylose 2	1.326	1.529	1.709	1.885	2.179	2.53	2.766	2.59	2.587	2.699	2.873	2.929	3.043	3.216	3.506	3.686	3.937	4.059	4.231		M9 xylose pXyl empty + 5 g/L xylose 2	0.05	0.134928	0.584222	1.02528	2.18129	4.43015	6.91787	7.69227	7.8889	7.82594	7.68909	7.40024	7.71095	7.99324	8.31517	8.55278	8.78435	9.03465	9.26697
M9 xylose pXyl empty + 5 g/L xylose 3	1.326	1.529	1.768	1.944	2.238	2.589	2.884	2.649	2.763	2.875	3.049	3.105	3.219	3.45	3.739	3.921	4.172	4.295	4.29		M9 xylose pXyl empty + 5 g/L xylose 3	0.05	0.106158	0.468807	0.856528	1.91598	4.11416	6.68716	7.54962	7.73588	7.80139	7.50639	7.32128	7.71485	8.06585	8.42009	8.67053	8.87838	9.20329	9.48399
M9 xylose pXyl empty + 5 g/L xylose average	1.326	1.50933	1.72867	1.90467	2.19867	2.589	2.727	2.59	2.66533	2.75767	2.912	3.00733	3.10167	3.294	3.58367	3.76433	3.99567	4.079	4.17233		M9 xylose pXyl empty + 5 g/L xylose average	0.05	0.124016	0.550632	1.01911	2.23677	4.62301	6.91231	7.69541	7.82529	7.89027	7.58135	7.46281	7.79813	8.0982	8.40645	8.63555	8.8658	9.15008	9.38648
M9 xylose pXyl empty + 5 g/L xylose standard deviation	0	0.0340637	0.0340637	0.0340637	0.0340637	0.059	0.179703	0.059	0.0895786	0.101614	0.122258	0.0895786	0.101614	0.1351	0.134523	0.135677	0.155532	0.206727	0.155532		M9 xylose pXyl empty + 5 g/L xylose standard deviation	8.49837e-18	0.0155921	0.0712398	0.159583	0.351821	0.6279	0.222424	0.147385	0.0797044	0.13325	0.0956598	0.181108	0.147633	0.124331	0.0852802	0.0719632	0.0759488	0.100064	0.11017
Time (hrs)	0.00973	1.51437	3.01455	4.54132	6.04133	7.54182	9.04202	10.5422	12.0425	13.5429	15.043	16.543	18.0434	19.5439	21.044	22.5443	24.0445	25.5448	27.045		Time (hrs)	0.00973	1.51437	3.01455	4.54132	6.04133	7.54182	9.04202	10.5422	12.0425	13.5429	15.043	16.543	18.0434	19.5439	21.044	22.5443	24.0445	25.5448	27.045
M9 xylose pXyl gfp 1	1.614	3.823	32.818	163.28	300.837	497.311	720.449	924.095	1105.28	1204.6	1227.84	1220.29	1198.9	1172.79	1148.64	1123.84	1098.93	1077.5	1053.24		M9 xylose pXyl gfp 1	0.05	0.106701	0.447627	0.840764	1.72364	3.40624	6.38731	7.30012	7.92128	8.07149	8.04281	8.0241	8.01319	7.90101	7.8746	7.86264	7.97172	8.10166	8.16223
M9 xylose pXyl gfp 2	1.441	3.647	38.415	162.691	299.835	493.545	711.444	887.894	1026.5	1118.04	1150.33	1150.86	1137.68	1120.68	1096.99	1076.44	1056.33	1033.96	1012.69		M9 xylose pXyl gfp 2	0.05	0.0522482	0.350861	0.743179	1.65379	3.36233	6.29257	7.04523	7.71657	7.91769	7.97091	7.90355	7.84471	7.75925	7.65247	7.60065	7.39066	7.2638	7.13023
M9 xylose pXyl gfp 3	1.326	3.058	24.039	146.669	278.398	463.066	683.075	892.309	1077.83	1188.28	1215.94	1211.5	1189.77	1163.84	1138.07	1112.72	1087.65	1066.79	1042.72		M9 xylose pXyl gfp 3	0.05	0.101279	0.411871	0.730925	1.52639	3.0954	5.88303	7.06364	7.68689	7.85089	7.79682	7.80161	7.78396	7.72818	7.6498	7.6841	7.78655	7.91365	7.98396
M9 xylose pXyl gfp average	1.46033	3.50933	31.7573	157.547	293.023	484.641	704.989	901.433	1069.87	1170.31	1198.03	1194.21	1175.45	1152.44	1127.9	1104.33	1080.97	1059.42	1036.21		M9 xylose pXyl gfp average	0.05	0.0867427	0.403453	0.771623	1.63461	3.28799	6.18764	7.13633	7.77491	7.94669	7.93685	7.90975	7.88062	7.79614	7.72563	7.7158	7.71631	7.75971	7.7588
M9 xylose pXyl gfp standard deviation	0.14497	0.40065	7.24645	9.42494	12.6758	18.7789	19.5052	19.7499	39.9882	45.9919	41.7425	37.8013	33.0241	27.8598	27.2846	24.7866	22.0719	22.6852	21.0429		M9 xylose pXyl gfp standard deviation	8.49837e-18	0.0299959	0.0489291	0.0601907	0.100014	0.168231	0.268019	0.142145	0.127621	0.113122	0.126484	0.111374	0.118762	0.092136	0.129025	0.133843	0.296829	0.439634	0.551615
Time (hrs)	0.00973	1.51437	3.01455	4.54132	6.04133	7.54182	9.04202	10.5422	12.0425	13.5429	15.043	16.543	18.0434	19.5439	21.044	22.5443	24.0445	25.5448	27.045		Time (hrs)	0.00973	1.51437	3.01455	4.54132	6.04133	7.54182	9.04202	10.5422	12.0425	13.5429	15.043	16.543	18.0434	19.5439	21.044	22.5443	24.0445	25.5448	27.045
M9 xylose pXyl gfp + 5 g/L xylose 1	1.211	3.411	32.464	156.8	294.358	483.896	696.906	903.846	1130.51	1263.45	1367.33	1433.24	1466.29	1487.44	1491.62	1489.26	1481.1	1475.38	1466.79		M9 xylose pXyl gfp + 5 g/L xylose 1	0.05	0.0922323	0.436829	0.750581	1.62237	3.34187	6.40002	6.84816	7.36361	7.42044	7.39944	7.40676	7.35843	7.3011	7.34896	7.51432	7.71296	7.90093	8.04543
M9 xylose pXyl gfp + 5 g/L xylose 2	1.268	3.999	51.024	165.106	308.729	510.609	728.983	933.572	1150.14	1275.31	1374.48	1438.69	1469.51	1487.21	1490.16	1483.76	1477.58	1475.02	1469.02		M9 xylose pXyl gfp + 5 g/L xylose 2	0.05	0.0767366	0.45021	0.859447	1.82856	3.79903	6.19352	6.9329	7.34086	7.31966	7.31503	7.31354	7.3052	7.27965	7.36977	7.56069	7.74931	7.91068	8.06327
M9 xylose pXyl gfp + 5 g/L xylose 3	1.268	3.647	41.715	156.152	296.361	491.015	701.144	897.254	1106.28	1217.51	1311.74	1368.16	1394.19	1409.44	1410.81	1401.96	1396.61	1384.54	1375.64		M9 xylose pXyl gfp + 5 g/L xylose 3	0.05	0.102259	0.478128	0.860823	1.76886	3.70266	6.34165	7.07093	7.53285	7.54272	7.5136	7.53415	7.49814	7.53102	7.57951	7.75364	7.93789	8.13488	8.3129
M9 xylose pXyl gfp + 5 g/L xylose average	1.249	3.68567	41.7343	159.353	299.816	495.173	709.011	911.557	1128.98	1252.09	1351.18	1413.36	1443.33	1461.36	1464.2	1458.33	1451.76	1444.98	1437.15		M9 xylose pXyl gfp + 5 g/L xylose average	0.05	0.0904092	0.455056	0.823617	1.73993	3.61452	6.31173	6.95066	7.41244	7.42761	7.40936	7.41815	7.38725	7.37059	7.43275	7.60955	7.80005	7.98216	8.14053
M9 xylose pXyl gfp + 5 g/L xylose standard deviation	0.032909	0.295901	9.28002	4.99306	7.78358	13.8335	17.4256	19.3481	21.9694	30.5303	34.3431	39.2462	42.5866	44.97	46.238	48.895	47.799	52.3426	53.2812		M9 xylose pXyl gfp + 5 g/L xylose standard deviation	8.49837e-18	0.0128583	0.0210718	0.0632546	0.106095	0.240988	0.106454	0.11244	0.104896	0.111706	0.0996531	0.110745	0.0996455	0.139349	0.127522	0.126921	0.12075	0.132347	0.149541
Time after induction (hrs)	0	1.52677	3.02678	4.52727	6.02747	7.52763	9.02796	10.5283	12.0284	13.5285	15.0289	16.5294	18.0295	19.5297	21.0299	22.5302	24.0305				Time (hrs)	0.00973	1.51437	3.01455	4.54132	6.04133	7.54182	9.04202	10.5422	12.0425	13.5429	15.043	16.543	18.0434	19.5439	21.044	22.5443	24.0445	25.5448	27.045
M9 xylose pHysp empty 1	1.826	2.003	2.179	2.707	2.648	2.531	2.646	2.699	2.814	2.871	2.985	3.158	3.155	3.218	3.349	3.53	3.585				M9 xylose pHysp empty 1	0.05	0.109392	0.460854	1.24025	3.00871	7.25829	8.81422	9.83565	10.1692	10.206	9.97416	9.62289	9.11433	8.58207	8.0572	7.53834	7.18044	7.0623	7.06568
M9 xylose pHysp empty 2	1.65	1.885	2.002	2.412	2.531	2.413	2.528	2.523	2.58	2.754	2.751	2.924	2.921	3.101	3.232	3.412	3.526				M9 xylose pHysp empty 2	0.05	0.0670661	0.453036	1.12812	2.7541	6.68901	8.71783	9.68669	10.1456	10.1804	10.0125	9.66276	9.15002	8.55855	8.00677	7.56124	7.10886	6.93463	6.8793
M9 xylose pHysp empty 3	1.532	1.708	1.885	2.236	2.413	2.296	2.234	2.406	2.58	2.636	2.751	2.865	2.921	3.043	3.232	3.412	3.585				M9 xylose pHysp empty 3	0.05	0.140256	0.53691	1.26478	2.93592	7.11872	8.60962	9.49446	9.85293	9.74276	9.51045	9.20023	8.79682	8.33398	7.8702	7.38018	7.05506	7.00831	7.04002
M9 xylose pHysp empty average	1.66933	1.86533	2.022	2.45167	2.53067	2.41333	2.46933	2.54267	2.658	2.75367	2.829	2.98233	2.999	3.12067	3.271	3.45133	3.56533				M9 xylose pHysp empty average	0.05	0.105572	0.4836	1.21105	2.89958	7.02201	8.71389	9.67227	10.0559	10.0431	9.83238	9.49529	9.02039	8.49153	7.97806	7.49326	7.11479	7.00175	6.995
M9 xylose pHysp empty standard deviation	0.14795	0.14848	0.148017	0.237992	0.1175	0.1175	0.212173	0.147487	0.1351	0.1175	0.1351	0.154966	0.1351	0.0891422	0.06755	0.0681273	0.0340637				M9 xylose pHysp empty standard deviation	8.49837e-18	0.0367444	0.046333	0.0728611	0.131135	0.296705	0.102356	0.17105	0.176178	0.260383	0.279458	0.256306	0.194442	0.136948	0.0967481	0.0985897	0.0629037	0.0640872	0.101015
Time after induction (hrs)	0	1.52677	3.02678	4.52727	6.02747	7.52763	9.02796	10.5283	12.0284	13.5285	15.0289	16.5294	18.0295	19.5297	21.0299	22.5302	24.0305				Time (hrs)	0.00973	1.51437	3.01455	4.54132	6.04133	7.54182	9.04202	10.5422	12.0425	13.5429	15.043	16.543	18.0434	19.5439	21.044	22.5443	24.0445	25.5448	27.045
M9 xylose pHysp empty + 1 mM IPTG 1	1.473	1.767	1.944	2.471	2.59	2.413	2.41	2.465	2.638	2.812	2.926	3.099	3.155	3.277	3.467	3.648	3.702				M9 xylose pHysp empty + 1 mM IPTG 1	0.05	0.142504	0.532615	1.33153	2.9011	6.37319	7.54346	8.44811	8.47079	8.45606	8.16308	7.91712	7.53677	7.02834	6.49906	6.00943	5.67125	5.49123	5.40239
M9 xylose pHysp empty + 1 mM IPTG 2	1.591	1.826	2.179	2.824	2.531	2.355	2.469	2.641	2.814	2.812	2.985	3.158	3.214	3.335	3.643	3.824	3.996				M9 xylose pHysp empty + 1 mM IPTG 2	0.05	0.162356	0.720382	1.89573	4.21258	7.20152	8.34047	8.79368	8.86264	8.67392	8.43016	8.05877	7.51506	6.84906	6.2749	5.78611	5.49291	5.36554	5.2699
M9 xylose pHysp empty + 1 mM IPTG 3	1.65	1.885	2.179	2.53	2.59	2.59	2.528	2.758	2.99	3.046	3.16	3.333	3.506	3.569	3.878	4.059	4.29				M9 xylose pHysp empty + 1 mM IPTG 3	0.05	0.160027	0.586867	1.34377	2.94012	6.49494	7.67966	8.50297	8.51775	8.41617	8.18185	7.94161	7.52421	6.98097	6.4521	5.99435	5.69724	5.59562	5.51149
M9 xylose pHysp empty + 1 mM IPTG average	1.57133	1.826	2.10067	2.60833	2.57033	2.45267	2.469	2.62133	2.814	2.89	3.02367	3.19667	3.29167	3.39367	3.66267	3.84367	3.996				M9 xylose pHysp empty + 1 mM IPTG average	0.05	0.154962	0.613288	1.52367	3.35127	6.68989	7.85453	8.58159	8.61706	8.51539	8.25836	7.9725	7.52535	6.95279	6.40869	5.92996	5.62047	5.48413	5.39459
M9 xylose pHysp empty + 1 mM IPTG standard deviation	0.090124	0.059	0.135677	0.189088	0.0340637	0.122419	0.059	0.147487	0.176	0.1351	0.121698	0.121698	0.187948	0.154588	0.206205	0.206205	0.294				M9 xylose pHysp empty + 1 mM IPTG standard deviation	8.49837e-18	0.0108515	0.0966317	0.322266	0.746173	0.447253	0.426314	0.185714	0.213973	0.138738	0.149078	0.0757062	0.0108997	0.092901	0.118221	0.124806	0.11123	0.115204	0.12098
Time after induction (hrs)	0	1.52677	3.02678	4.52727	6.02747	7.52763	9.02796	10.5283	12.0284	13.5285	15.0289	16.5294	18.0295	19.5297	21.0299	22.5302	24.0305				Time (hrs)	0.00973	1.51437	3.01455	4.54132	6.04133	7.54182	9.04202	10.5422	12.0425	13.5429	15.043	16.543	18.0434	19.5439	21.044	22.5443	24.0445	25.5448	27.045
M9 xylose pHysp gfp 1	1.709	1.944	2.238	2.765	2.943	2.943	3.057	3.227	3.225	3.398	3.453	3.567	3.623	3.745	3.937	4.059	4.114				M9 xylose pHysp gfp 1	0.05	0.125042	0.44209	1.17236	2.95682	7.49115	9.59536	10.9245	11.2616	11.1307	10.8195	10.3756	9.79951	9.0586	8.29584	7.59603	7.22217	7.08305	7.0147
M9 xylose pHysp gfp 2	1.591	1.944	2.12	2.648	2.943	2.943	3.116	3.169	3.166	3.457	3.453	3.625	3.623	3.803	3.937	4.001	4.173				M9 xylose pHysp gfp 2	0.05	0.0229882	0.397408	1.02191	2.68805	6.87201	9.46981	10.8378	11.2941	11.15	10.8574	10.4018	9.77548	8.96672	8.13082	7.40811	7.01802	6.84612	6.79768
M9 xylose pHysp gfp 3	1.591	1.826	2.179	3.472	4.414	4.062	2.94	2.934	2.99	3.105	3.16	3.333	3.33	3.511	3.702	3.883	4.055				M9 xylose pHysp gfp 3	0.05	0.12466	0.578411	1.55604	3.90619	8.42682	9.63371	10.4838	10.2597	10.0797	9.64852	9.26576	8.74878	8.1004	7.43525	6.83753	6.52352	6.38947	6.3027
M9 xylose pHysp gfp average	1.63033	1.90467	2.179	2.96167	3.43333	3.316	3.03767	3.11	3.127	3.32	3.35533	3.50833	3.52533	3.68633	3.85867	3.981	4.114				M9 xylose pHysp gfp average	0.05	0.0908968	0.472636	1.25011	3.18369	7.59666	9.56629	10.7487	10.9385	10.7868	10.4418	10.0144	9.44125	8.70857	7.95397	7.28055	6.92124	6.77288	6.70503
M9 xylose pHysp gfp standard deviation	0.0681273	0.0681273	0.059	0.445816	0.849282	0.646055	0.0895786	0.155155	0.122258	0.188518	0.169164	0.154588	0.169164	0.154588	0.135677	0.0896883	0.059				M9 xylose pHysp gfp standard deviation	8.49837e-18	0.0588109	0.0942882	0.275421	0.639978	0.782761	0.0857299	0.23348	0.588047	0.612462	0.687265	0.648445	0.599823	0.528691	0.456741	0.395012	0.359238	0.352543	0.364933
Time after induction (hrs)	0	1.52677	3.02678	4.52727	6.02747	7.52763	9.02796	10.5283	12.0284	13.5285	15.0289	16.5294	18.0295	19.5297	21.0299	22.5302	24.0305				Time (hrs)	0.00973	1.51437	3.01455	4.54132	6.04133	7.54182	9.04202	10.5422	12.0425	13.5429	15.043	16.543	18.0434	19.5439	21.044	22.5443	24.0445	25.5448	27.045
M9 xylose pHysp gfp + 1 mM IPTG 1	1.473	14.961	40.579	86.847	116.769	137.681	147.979	157.792	168.512	181.851	194.939	207.179	216.828	225.458	232.983	237.679	239.891				M9 xylose pHysp gfp + 1 mM IPTG 1	0.05	0.00896895	0.405019	1.13638	2.69125	6.58741	8.28186	9.30683	9.68043	9.65985	9.2654	8.83756	8.25235	7.38236	6.53024	5.96757	5.53847	5.40045	5.33325
M9 xylose pHysp gfp + 1 mM IPTG 2	1.65	16.552	43.818	92.26	122.772	141.861	152.565	163.015	174.61	188.178	201.962	214.255	224.482	233.475	239.799	244.915	247.589				M9 xylose pHysp gfp + 1 mM IPTG 2	0.05	0.186871	0.568848	1.28145	2.91349	6.92602	8.56531	9.68953	9.90762	9.83929	9.45409	8.98766	8.39653	7.50333	6.67381	6.10293	5.71753	5.64992	5.612
M9 xylose pHysp gfp + 1 mM IPTG 3	1.768	18.731	51.18	101.851	127.304	144.156	155.151	165.538	177.131	190.756	205.298	217.705	227.988	236.576	243.149	247.622	250.586				M9 xylose pHysp gfp + 1 mM IPTG 3	0.05	0.0809511	0.604503	1.48931	3.50772	7.57447	9.01574	9.79191	9.93895	9.74405	9.32447	8.85987	8.05229	7.19578	6.41221	5.88525	5.62278	5.55713	5.52745
M9 xylose pHysp gfp + 1 mM IPTG average	1.63033	16.748	45.1923	93.6527	122.282	141.233	151.898	162.115	173.418	186.928	200.733	213.046	223.099	231.836	238.644	243.405	246.022				M9 xylose pHysp gfp + 1 mM IPTG average	0.05	0.0922636	0.526123	1.30238	3.03749	7.0293	8.62097	9.59609	9.84233	9.74773	9.34799	8.89503	8.23372	7.36049	6.53875	5.98525	5.62626	5.53583	5.4909
M9 xylose pHysp gfp + 1 mM IPTG standard deviation	0.14848	1.89263	5.43249	7.59833	5.28459	3.28291	3.63218	3.95065	4.43148	4.58214	5.28773	5.36608	5.70703	5.73728	5.18054	5.14054	5.51701				M9 xylose pHysp gfp + 1 mM IPTG standard deviation	8.49837e-18	0.0894888	0.106384	0.177391	0.422118	0.50157	0.370093	0.255681	0.141088	0.089776	0.0965199	0.0809914	0.172875	0.154938	0.131008	0.10991	0.0895788	0.126094	0.14292

## Sheet: S. Fig 4
Supplementary figure 4
	GFP fluorescence (AU)																			OD (600 nm)																			Concentration glucose (g/L)								Concentration xylose (g/L)
Time (hrs)	0.00591	1.5146	3.13998	4.63998	6.18924	7.68975	9.25253	10.7528	12.294	13.7942	15.2945	16.7947	18.2951	19.7954	21.2954	22.7959	24.2962		Time (hrs)	0.00591	1.5146	3.13998	4.63998	6.18924	7.68975	9.25253	10.7528	12.294	13.7942	15.2945	16.7947	18.2951	19.7954	21.2954	22.7959	24.2962		Time (hrs)	0	3	6	9	12	24		Time (hrs)	3	6	9
M9 5g/L glucose pXyl gfp 1	0.982	1.194	1.577	2.148	3.354	3.541	4.361	4.804	4.992	4.996	4.993	4.989	4.993	5.057	5.19	5.262	5.268		M9 5g/L glucose pXyl gfp 1	0.05	0.0737234	0.881305	3.71658	7.8678	7.77174	7.23643	6.83388	7.55854	7.14421	6.95959	6.64634	6.71322	6.89574	6.91443	7.20844	7.52397		M9 5g/L glucose pXyl gfp 1	5.27106	5.61644	0	0	0	0		M9 5g/L glucose pXyl gfp 1	0	0	0
M9 5g/L glucose pXyl gfp 2	0.982	1.256	1.641	2.211	3.291	3.478	4.235	4.867	4.929	4.933	4.93	5.052	5.246	5.31	5.443	5.642	5.649		M9 5g/L glucose pXyl gfp 2	0.05	0.0815216	0.973158	4.00163	7.6788	7.68959	7.36404	6.8423	7.12971	6.73359	6.31143	6.12064	6.42608	6.64161	6.98719	7.19738	7.49241		M9 5g/L glucose pXyl gfp 2	5.27106	5.34045	0	0	0	0		M9 5g/L glucose pXyl gfp 2	0	0	0
M9 5g/L glucose pXyl gfp 3	0.921	1.131	1.514	2.021	3.164	3.099	3.666	4.172	4.36	4.427	4.551	4.61	4.614	4.741	4.81	4.945	4.951		M9 5g/L glucose pXyl gfp 3	0.05	0.10697	0.749682	3.0448	7.96623	7.69682	7.60985	7.27873	7.92368	7.42273	7.0786	6.95006	6.87577	6.89881	7.26094	7.38571	7.58793		M9 5g/L glucose pXyl gfp 3	5.27106	5.91391	0	0	0	0		M9 5g/L glucose pXyl gfp 3	0	0	0
M9 5g/L glucose pXyl gfp average	0.961667	1.19367	1.57733	2.12667	3.26967	3.37267	4.08733	4.61433	4.76033	4.78533	4.82467	4.88367	4.951	5.036	5.14767	5.283	5.28933		M9 5g/L glucose pXyl gfp average	0.05	0.0874049	0.868049	3.58767	7.83761	7.71938	7.40344	6.98497	7.53731	7.10018	6.78321	6.57235	6.67169	6.81205	7.05419	7.26384	7.53477		M9 5g/L glucose pXyl gfp average	5.27106	5.6236	0	0	0	0		M9 5g/L glucose pXyl gfp average	0	0	0
M9 5g/L glucose pXyl gfp standard deviation	0.0352184	0.0625007	0.0635007	0.0967798	0.0967798	0.239086	0.370284	0.384365	0.348127	0.31192	0.239086	0.239086	0.318086	0.285081	0.318616	0.348974	0.349489		M9 5g/L glucose pXyl gfp standard deviation	8.49837e-18	0.0173865	0.112326	0.491267	0.146075	0.0454863	0.189802	0.254435	0.397411	0.346677	0.412882	0.419635	0.227703	0.147615	0.182709	0.105687	0.0486687		M9 5g/L glucose pXyl gfp standard deviation	0	0.286795	0	0	0	0		M9 5g/L glucose pXyl gfp standard deviation	0	0	0
Time (hrs)	0.00591	1.5146	3.13998	4.63998	6.18924	7.68975	9.25253	10.7528	12.294	13.7942	15.2945	16.7947	18.2951	19.7954	21.2954	22.7959	24.2962		Time (hrs)	0.00591	1.5146	3.13998	4.63998	6.18924	7.68975	9.25253	10.7528	12.294	13.7942	15.2945	16.7947	18.2951	19.7954	21.2954	22.7959	24.2962		Time (hrs)	0	3	6	9	12	24		Time (hrs)	3	6	9
M9 5g/L glucose pXyl gfp + 5 g/L xylose 1	0.921	1.194	2.019	14.148	106.25	323.642	386.835	421.41	438.223	450.558	456.554	450.094	441.51	425.96	415.886	401.655	393.169		M9 5g/L glucose pXyl gfp + 5 g/L xylose 1	0.05	0.0581069	0.849166	3.6906	7.48932	7.94796	8.29824	8.25629	9.02971	8.8446	8.90757	8.66466	8.63324	8.42319	8.36718	8.16125	8.08399		M9 5g/L glucose pXyl gfp + 5 g/L xylose 1	5.03063	4.75577	0	0	0	0		M9 5g/L glucose pXyl gfp + 5 g/L xylose 1	4.69029	5.53565	4.47412
M9 5g/L glucose pXyl gfp + 5 g/L xylose 2	0.921	1.131	2.145	18.064	218.702	397.438	465.656	596.434	669.119	674.826	644.536	622.628	590.935	576.797	571.456	566.476	561.825		M9 5g/L glucose pXyl gfp + 5 g/L xylose 2	0.05	0.128599	1.10326	4.66615	7.79039	8.50447	8.58093	8.28361	9.45271	9.21708	9.04552	9.29662	9.52352	9.91038	10.3885	10.4931	10.6557		M9 5g/L glucose pXyl gfp + 5 g/L xylose 2	5.03063	5.11339	0	0	0	0		M9 5g/L glucose pXyl gfp + 5 g/L xylose 2	4.69029	5.60293	4.96363
M9 5g/L glucose pXyl gfp + 5 g/L xylose 3	0.859	1.068	1.893	11.748	110.174	343.371	388.795	447.515	511.207	537.837	536.449	522.467	499.599	484.752	471.076	464.858	458.232		M9 5g/L glucose pXyl gfp + 5 g/L xylose 3	0.05	0.0791257	0.815739	3.66117	8.00954	8.43996	8.87768	8.7682	9.75064	10.0493	9.71944	9.82191	9.98764	10.1656	10.4268	10.8378	10.847		M9 5g/L glucose pXyl gfp + 5 g/L xylose 3	5.03063	5.59519	0	0	0	0		M9 5g/L glucose pXyl gfp + 5 g/L xylose 3	4.69029	5.49303	3.99593
M9 5g/L glucose pXyl gfp + 5 g/L xylose average	0.900333	1.131	2.019	14.6533	145.042	354.817	413.762	488.453	539.516	554.407	545.846	531.73	510.681	495.836	486.139	477.663	471.075		M9 5g/L glucose pXyl gfp + 5 g/L xylose average	0.05	0.0886106	0.922723	4.00597	7.76308	8.29746	8.58562	8.43603	9.41102	9.37032	9.22417	9.26106	9.38147	9.49973	9.72748	9.83072	9.86222		M9 5g/L glucose pXyl gfp + 5 g/L xylose average	5.03063	5.15479	0	0	0	0		M9 5g/L glucose pXyl gfp + 5 g/L xylose average	4.69029	5.54387	4.47789
M9 5g/L glucose pXyl gfp + 5 g/L xylose standard deviation	0.0357957	0.063	0.126	3.18818	63.8216	38.2063	44.9522	94.4208	118.022	113.048	94.3427	86.6392	75.3264	76.0269	78.8713	83.1533	85.0584		M9 5g/L glucose pXyl gfp + 5 g/L xylose standard deviation	8.49837e-18	0.0361907	0.157244	0.571919	0.261181	0.304392	0.289749	0.28799	0.362268	0.616789	0.434421	0.579448	0.688283	0.941003	1.17821	1.45604	1.54296		M9 5g/L glucose pXyl gfp + 5 g/L xylose standard deviation	0	0.421239	0	0	0	0		M9 5g/L glucose pXyl gfp + 5 g/L xylose standard deviation	0	0.0554097	0.483864
Time (hrs)	0.00591	1.5146	3.13998	4.63998	6.18924	7.68975	9.25253	10.7528	12.294	13.7942	15.2945	16.7947	18.2951	19.7954	21.2954	22.7959	24.2962		Time (hrs)	0.00591	1.5146	3.13998	4.63998	6.18924	7.68975	9.25253	10.7528	12.294	13.7942	15.2945	16.7947	18.2951	19.7954	21.2954	22.7959	24.2962		Time (hrs)	0	3	6	9	12	24		Time (hrs)	3	6	9
M9 10g/L glucose pXyl gfp 1	0.982	1.256	1.641	2.148	3.481	3.415	3.603	3.666	3.791	3.984	4.109	4.168	4.298	4.488	4.684	4.881	4.951		M9 10g/L glucose pXyl gfp 1	0.05	0.114083	0.963763	4.08918	9.57122	11.6321	12.5148	12.2821	13.8107	13.4185	12.7617	12.1014	11.7586	11.1985	10.627	10.1621	9.70668		M9 10g/L glucose pXyl gfp 1	9.82343	11.4096	2.7453	0	0	0		M9 10g/L glucose pXyl gfp 1	0	0	0
M9 10g/L glucose pXyl gfp 2	0.921	1.256	1.641	2.211	3.354	3.162	3.287	3.476	3.602	3.605	3.666	3.663	3.666	3.793	3.987	4.374	4.634		M9 10g/L glucose pXyl gfp 2	0.05	0.108043	0.993486	4.21258	9.64973	11.5074	12.1584	11.8681	12.9141	12.3565	11.792	11.4853	11.0197	10.5069	9.94245	9.76801	9.74597		M9 10g/L glucose pXyl gfp 2	9.82343	9.47045	2.59159	0	0	0		M9 10g/L glucose pXyl gfp 2	0	0	0
M9 10g/L glucose pXyl gfp 3	0.921	1.131	1.514	1.895	3.291	3.099	3.16	3.287	3.475	3.478	3.54	3.663	3.729	3.856	3.924	4.121	4.253		M9 10g/L glucose pXyl gfp 3	0.05	0.169852	0.798129	3.11804	8.92576	10.3989	11.4524	11.8754	13.2837	12.7142	12.4774	12.2188	11.6339	11.3152	11.0007	10.6595	10.5134		M9 10g/L glucose pXyl gfp 3	9.82343	10.5531	3.70217	1.49262	0	0		M9 10g/L glucose pXyl gfp 3	0	0	0
M9 10g/L glucose pXyl gfp average	0.941333	1.21433	1.59867	2.08467	3.37533	3.22533	3.35	3.47633	3.62267	3.689	3.77167	3.83133	3.89767	4.04567	4.19833	4.45867	4.61267		M9 10g/L glucose pXyl gfp average	0.05	0.13066	0.918459	3.8066	9.38224	11.1795	12.0419	12.0085	13.3362	12.8298	12.3437	11.9352	11.4707	11.0069	10.5234	10.1965	9.98869		M9 10g/L glucose pXyl gfp average	9.82343	10.4777	3.01302	0.49754	0	0		M9 10g/L glucose pXyl gfp average	0	0	0
M9 10g/L glucose pXyl gfp standard deviation	0.0352184	0.0721688	0.0733235	0.167249	0.0967798	0.167249	0.228121	0.1895	0.15901	0.263251	0.298855	0.291562	0.348127	0.384365	0.421778	0.387009	0.349489		M9 10g/L glucose pXyl gfp standard deviation	8.49837e-18	0.0340756	0.105264	0.599496	0.397265	0.678881	0.540726	0.236967	0.450616	0.540342	0.498458	0.393993	0.395583	0.436929	0.536688	0.446745	0.454857		M9 10g/L glucose pXyl gfp standard deviation	0	0.97176	0.60175	0.861765	0	0		M9 10g/L glucose pXyl gfp standard deviation	0	0	0
Time (hrs)	0.00591	1.5146	3.13998	4.63998	6.18924	7.68975	9.25253	10.7528	12.294	13.7942	15.2945	16.7947	18.2951	19.7954	21.2954	22.7959	24.2962		Time (hrs)	0.00591	1.5146	3.13998	4.63998	6.18924	7.68975	9.25253	10.7528	12.294	13.7942	15.2945	16.7947	18.2951	19.7954	21.2954	22.7959	24.2962		Time (hrs)	0	3	6	9	12	24		Time (hrs)	3	6	9
M9 10g/L glucose pXyl gfp + 5 g/L xylose 1	0.921	1.194	1.893	8.906	23.667	24.03	65.105	243.036	309.189	344.117	366.925	376.646	383.548	386.575	388.291	386.314	384.092		M9 10g/L glucose pXyl gfp + 5 g/L xylose 1	0.05	0.0962522	0.894291	3.86432	9.21389	11.13	11.6154	11.569	12.9163	12.9461	13.207	13.0149	13.0908	13.0525	13.0326	13.0823	13.0222		M9 10g/L glucose pXyl gfp + 5 g/L xylose 1	9.42837	10.0504	2.7751	0.118825	0	0		M9 10g/L glucose pXyl gfp + 5 g/L xylose 1	4.76951	6.16425	5.79645
M9 10g/L glucose pXyl gfp + 5 g/L xylose 2	0.859	1.068	1.956	9.348	24.11	25.611	77.051	247.461	308.114	343.295	365.344	376.836	381.968	387.84	391.899	389.294	386.187		M9 10g/L glucose pXyl gfp + 5 g/L xylose 2	0.05	0.0591605	0.961213	4.21848	9.33628	11.1393	11.6683	11.6705	12.9511	13.0435	13.1597	13.2227	13.1927	12.9194	13.0048	13.128	13.1		M9 10g/L glucose pXyl gfp + 5 g/L xylose 2	9.42837	10.4806	2.35095	0	0	0		M9 10g/L glucose pXyl gfp + 5 g/L xylose 2	4.76951	6.10142	5.85508
M9 10g/L glucose pXyl gfp + 5 g/L xylose 3	0.859	1.068	1.767	7.769	21.389	23.271	53.79	238.864	306.598	344.433	364.396	378.099	385.508	391.253	392.405	391.006	390.123		M9 10g/L glucose pXyl gfp + 5 g/L xylose 3	0.05	0.131022	0.873185	3.78849	9.20772	11.3493	12.2213	12.0223	13.8679	14.268	14.1926	14.2185	14.2682	14.1703	14.1264	14.2835	14.3962		M9 10g/L glucose pXyl gfp + 5 g/L xylose 3	9.42837	9.11894	2.98059	0.158401	0	0		M9 10g/L glucose pXyl gfp + 5 g/L xylose 3	4.76951	6.04959	5.76679
M9 10g/L glucose pXyl gfp + 5 g/L xylose average	0.879667	1.11	1.872	8.67433	23.0553	24.304	65.3153	243.12	307.967	343.948	365.555	377.194	383.675	388.556	390.865	388.871	386.801		M9 10g/L glucose pXyl gfp + 5 g/L xylose average	0.05	0.0954782	0.909563	3.9571	9.25263	11.2062	11.835	11.754	13.2451	13.4192	13.5198	13.4853	13.5173	13.3807	13.3879	13.4979	13.5061		M9 10g/L glucose pXyl gfp + 5 g/L xylose average	9.42837	9.88331	2.70221	0.0924088	0	0		M9 10g/L glucose pXyl gfp + 5 g/L xylose average	4.76951	6.10508	5.80611
M9 10g/L glucose pXyl gfp + 5 g/L xylose standard deviation	0.0357957	0.0727461	0.0962341	0.814593	1.45999	1.19382	11.6319	4.29912	1.30174	0.58745	1.27763	0.789776	1.7734	2.4198	2.24346	2.37438	3.06197		M9 10g/L glucose pXyl gfp + 5 g/L xylose standard deviation	8.49837e-18	0.0359369	0.0459583	0.229519	0.0725091	0.124011	0.335595	0.237901	0.539648	0.736686	0.583158	0.643352	0.65231	0.687024	0.639685	0.680731	0.771819		M9 10g/L glucose pXyl gfp + 5 g/L xylose standard deviation	0	0.696036	0.321086	0.0824384	0	0		M9 10g/L glucose pXyl gfp + 5 g/L xylose standard deviation	0	0.0574174	0.0449292
Time (hrs)	0.00591	1.5146	3.13998	4.63998	6.18924	7.68975	9.25253	10.7528	12.294	13.7942	15.2945	16.7947	18.2951	19.7954	21.2954	22.7959	24.2962		Time (hrs)	0.00591	1.5146	3.13998	4.63998	6.18924	7.68975	9.25253	10.7528	12.294	13.7942	15.2945	16.7947	18.2951	19.7954	21.2954	22.7959	24.2962		Time (hrs)	0	3	6	9	12	24		Time (hrs)	3	6	9
M9 15g/L glucose pXyl gfp 1	0.921	1.131	1.577	2.021	3.417	3.225	3.287	3.413	3.602	3.478	3.476	3.473	3.476	3.477	3.481	3.613	3.618		M9 15g/L glucose pXyl gfp 1	0.05	0.0622342	0.741119	3.27202	9.27771	11.0219	11.9472	12.4012	14.8966	15.104	15.4935	15.4996	15.5954	15.6713	15.6413	15.7854	15.7531		M9 15g/L glucose pXyl gfp 1	14.3839	13.5887	7.90562	7.76409	5.82252	0.000100415		M9 15g/L glucose pXyl gfp 1	0	0	0
M9 15g/L glucose pXyl gfp 2	0.921	1.256	1.704	2.274	3.67	3.288	3.476	3.54	3.665	3.668	3.666	3.663	3.729	3.667	3.544	3.74	3.682		M9 15g/L glucose pXyl gfp 2	0.05	0.0125258	0.835617	3.81913	8.77712	10.6372	11.4361	11.7382	13.3047	13.6299	13.7436	13.8348	13.8762	14.0093	14.2579	14.4123	14.6564		M9 15g/L glucose pXyl gfp 2	14.3839	15.0697	7.38792	6.80861	4.35976	0.000100415		M9 15g/L glucose pXyl gfp 2	0	0	0
M9 15g/L glucose pXyl gfp 3	0.798	1.131	1.514	2.021	3.354	3.162	3.224	3.35	3.539	3.415	3.54	3.537	3.54	3.54	3.608	3.55	3.618		M9 15g/L glucose pXyl gfp 3	0.05	0.165865	0.663506	3.02434	8.77116	10.3178	11.3573	11.9105	13.6232	13.9491	14.2585	14.3019	14.3066	14.4412	14.5531	14.7323	14.8228		M9 15g/L glucose pXyl gfp 3	14.3839	15.1812	8.51218	7.62523	5.30371	0.000100415		M9 15g/L glucose pXyl gfp 3	0	0	0
M9 15g/L glucose pXyl gfp average	0.88	1.17267	1.59833	2.10533	3.48033	3.225	3.329	3.43433	3.602	3.52033	3.56067	3.55767	3.58167	3.56133	3.54433	3.63433	3.63933		M9 15g/L glucose pXyl gfp average	0.05	0.0802084	0.746747	3.37183	8.942	10.659	11.5802	12.0167	13.9415	14.2277	14.4985	14.5454	14.5927	14.7072	14.8174	14.9767	15.0774		M9 15g/L glucose pXyl gfp average	14.3839	14.6132	7.93524	7.39931	5.162	0.000100415		M9 15g/L glucose pXyl gfp average	0	0	0
M9 15g/L glucose pXyl gfp standard deviation	0.0710141	0.0721688	0.0967798	0.14607	0.167249	0.063	0.131145	0.0967798	0.063	0.131705	0.0966713	0.0966713	0.131546	0.0967798	0.0635007	0.0967798	0.0369504		M9 15g/L glucose pXyl gfp standard deviation	8.49837e-18	0.0782341	0.0861931	0.406686	0.290753	0.352565	0.320261	0.343989	0.842317	0.775548	0.899313	0.85867	0.894597	0.862343	0.728593	0.718438	0.591031		M9 15g/L glucose pXyl gfp standard deviation	0	0.889021	0.562713	0.51625	0.741603	0		M9 15g/L glucose pXyl gfp standard deviation	0	0	0
Time (hrs)	0.00591	1.5146	3.13998	4.63998	6.18924	7.68975	9.25253	10.7528	12.294	13.7942	15.2945	16.7947	18.2951	19.7954	21.2954	22.7959	24.2962		Time (hrs)	0.00591	1.5146	3.13998	4.63998	6.18924	7.68975	9.25253	10.7528	12.294	13.7942	15.2945	16.7947	18.2951	19.7954	21.2954	22.7959	24.2962		Time (hrs)	0	3	6	9	12	24		Time (hrs)	3	6	9
M9 15g/L glucose pXyl gfp + 5 g/L xylose 1	0.982	1.194	1.956	7.895	22.022	20.615	25.22	31.225	37.724	44.019	54.359	67.511	113.965	171.383	210.886	240.512	261.711		M9 15g/L glucose pXyl gfp + 5 g/L xylose 1	0.05	0.122016	0.974501	4.12568	9.05446	10.6345	11.4889	11.8711	13.4547	13.7631	13.9638	14.0993	14.0064	13.7228	13.6709	13.5997	13.6232		M9 15g/L glucose pXyl gfp + 5 g/L xylose 1	13.8952	14.2645	7.45254	5.29081	3.17085	9.70036e-05		M9 15g/L glucose pXyl gfp + 5 g/L xylose 1	4.82224	5.15244	5.80887
M9 15g/L glucose pXyl gfp + 5 g/L xylose 2	0.859	1.194	2.019	8.085	21.01	21.627	29.771	37.862	47.456	56.984	70.541	85.889	104.294	147.17	207.342	243.681	269.074		M9 15g/L glucose pXyl gfp + 5 g/L xylose 2	0.05	0.0828369	1.03417	4.51734	9.10571	10.7635	11.3274	11.7336	13.4221	13.6152	13.8294	13.9751	13.919	13.9538	13.9836	14.1282	14.048		M9 15g/L glucose pXyl gfp + 5 g/L xylose 2	13.8952	13.0542	7.45883	4.90366	3.24788	9.70036e-05		M9 15g/L glucose pXyl gfp + 5 g/L xylose 2	4.82224	5.46895	5.42624
M9 15g/L glucose pXyl gfp + 5 g/L xylose 3	0.859	1.068	1.704	6.127	16.137	16.821	22.629	30.403	38.356	47.118	58.405	74.647	127.112	182.699	224.304	253.761	275.739		M9 15g/L glucose pXyl gfp + 5 g/L xylose 3	0.05	0.104701	0.775379	3.52696	9.19101	10.9648	11.8377	12.4035	14.1526	14.4948	14.5334	14.7503	14.4799	14.5027	14.4243	14.2988	14.5246		M9 15g/L glucose pXyl gfp + 5 g/L xylose 3	13.8952	14.8696	7.30996	5.59509	3.37015	9.70036e-05		M9 15g/L glucose pXyl gfp + 5 g/L xylose 3	4.82224	5.72433	6.58805
M9 15g/L glucose pXyl gfp + 5 g/L xylose average	0.9	1.152	1.893	7.369	19.723	19.6877	25.8733	33.1633	41.1787	49.3737	61.1017	76.0157	115.124	167.084	214.177	245.985	268.841		M9 15g/L glucose pXyl gfp + 5 g/L xylose average	0.05	0.103185	0.928018	4.05666	9.11706	10.7876	11.5513	12.0027	13.6765	13.9577	14.1089	14.2749	14.1351	14.0598	14.0263	14.0089	14.0652		M9 15g/L glucose pXyl gfp + 5 g/L xylose average	13.8952	14.0628	7.40711	5.26319	3.26296	9.70036e-05		M9 15g/L glucose pXyl gfp + 5 g/L xylose average	4.82224	5.44857	5.94105
M9 15g/L glucose pXyl gfp + 5 g/L xylose standard deviation	0.0710141	0.0727461	0.166682	1.07979	3.14652	2.53365	3.61555	4.08987	5.44551	6.77044	8.4213	9.26513	11.453	18.1504	8.94718	6.91839	7.01689		M9 15g/L glucose pXyl gfp + 5 g/L xylose standard deviation	8.49837e-18	0.0196334	0.135515	0.498783	0.068975	0.166505	0.260806	0.353837	0.412663	0.470971	0.37376	0.416341	0.301783	0.400636	0.378499	0.364518	0.450955		M9 15g/L glucose pXyl gfp + 5 g/L xylose standard deviation	2.17558e-15	0.924393	0.0841902	0.346541	0.100503	1.65984e-20		M9 15g/L glucose pXyl gfp + 5 g/L xylose standard deviation	0	0.286487	0.592076
Time (hrs)	0.00591	1.5146	3.13998	4.63998	6.18924	7.68975	9.25253	10.7528	12.294	13.7942	15.2945	16.7947	18.2951	19.7954	21.2954	22.7959	24.2962		Time (hrs)	0.00591	1.5146	3.13998	4.63998	6.18924	7.68975	9.25253	10.7528	12.294	13.7942	15.2945	16.7947	18.2951	19.7954	21.2954	22.7959	24.2962		Time (hrs)	0	3	6	9	12	24		Time (hrs)	3	6	9
M9 20g/L glucose pXyl gfp 1	0.921	1.256	2.082	2.716	3.354	3.162	3.287	3.287	3.349	3.352	3.35	3.284	3.35	3.351	3.354	3.36	3.491																					M9 20g/L glucose pXyl gfp 1	19.1978	18.6526	12.3478	12.7583	11.3467	3.75244		M9 20g/L glucose pXyl gfp 1	0	5.49846	5.96855
M9 20g/L glucose pXyl gfp 2	0.921	1.194	1.704	2.274	3.354	2.846	2.971	3.034	3.16	3.036	3.034	3.031	3.034	3.161	3.038	3.17	3.174		M9 20g/L glucose pXyl gfp 2	0.05	0.106547	0.977064	4.11485	9.14722	10.6128	11.4103	11.9014	13.9008	14.0365	14.2279	14.3873	14.4383	14.5876	14.7984	15.1581	15.4468		M9 20g/L glucose pXyl gfp 2	19.1978	20.1941	13.0363	14.1939	8.40874	3.40726		M9 20g/L glucose pXyl gfp 2	0	5.30271	5.49235
M9 20g/L glucose pXyl gfp 3	0.921	1.131	1.514	1.958	3.227	3.035	3.034	3.16	3.349	3.226	3.35	3.347	3.35	3.351	3.418	3.423	3.428		M9 20g/L glucose pXyl gfp 3	0.05	0.208145	0.879735	3.29968	8.91117	10.428	11.4561	12.1116	13.9158	14.1212	14.3532	14.6147	14.566	14.6065	14.8341	15.1371	15.4259		M9 20g/L glucose pXyl gfp 3	19.1978	18.6969	13.2931	14.7196	10.7596	3.9594		M9 20g/L glucose pXyl gfp 3	0	5.7493	5.72014
M9 20g/L glucose pXyl gfp average	0.921	1.19367	1.76667	2.316	3.31167	3.01433	3.09733	3.16033	3.286	3.20467	3.24467	3.22067	3.24467	3.28767	3.27	3.31767	3.36433		M9 20g/L glucose pXyl gfp average	0.05	0.157346	0.928399	3.70727	9.0292	10.5204	11.4332	12.0065	13.9083	14.0789	14.2905	14.501	14.5021	14.5971	14.8163	15.1476	15.4363		M9 20g/L glucose pXyl gfp average	19.1978	19.1812	12.8924	13.8906	10.1717	3.70637		M9 20g/L glucose pXyl gfp average	0	5.51682	5.72701
M9 20g/L glucose pXyl gfp standard deviation	1.35974e-16	0.0625007	0.289139	0.380741	0.0733235	0.15901	0.167249	0.1265	0.109119	0.159077	0.182443	0.167249	0.182443	0.109697	0.20345	0.131705	0.167816		M9 20g/L glucose pXyl gfp standard deviation	0	0.0718405	0.0688224	0.576413	0.166914	0.130669	0.0323399	0.14863	0.0106154	0.0598869	0.0885823	0.160774	0.0902764	0.0133298	0.0252455	0.0148341	0.0147724		M9 20g/L glucose pXyl gfp standard deviation	0	0.877476	0.488803	1.01524	1.55472	0.278936		M9 20g/L glucose pXyl gfp standard deviation	0	0.223861	0.238176
Time (hrs)	0.00591	1.5146	3.13998	4.63998	6.18924	7.68975	9.25253	10.7528	12.294	13.7942	15.2945	16.7947	18.2951	19.7954	21.2954	22.7959	24.2962		Time (hrs)	0.00591	1.5146	3.13998	4.63998	6.18924	7.68975	9.25253	10.7528	12.294	13.7942	15.2945	16.7947	18.2951	19.7954	21.2954	22.7959	24.2962		Time (hrs)	0	3	6	9	12	24		Time (hrs)	3	6	9
M9 20g/L glucose pXyl gfp + 5 g/L xylose 1	0.859	1.194	1.956	6.758	21.01	22.638	30.087	38.051	48.34	59.83	75.155	90.057	102.145	108.102	110.316	110.43	109.115		M9 20g/L glucose pXyl gfp + 5 g/L xylose 1	0.05	0.145739	1.05396	4.40238	8.74462	10.3951	11.0769	11.385	13.0657	13.3013	13.6782	13.7537	13.8592	14.069	14.1694	14.6743	14.7366		M9 20g/L glucose pXyl gfp + 5 g/L xylose 1	18.5046	17.6675	12.1592	10.3742	9.3326	3.77249		M9 20g/L glucose pXyl gfp + 5 g/L xylose 1	4.89871	17.6675	12.1592
M9 20g/L glucose pXyl gfp + 5 g/L xylose 2	0.859	1.068	2.019	7.516	19.491	20.235	27.748	35.144	44.043	52.62	63.145	75.152	88.302	97.102	100.696	100.667	98.197		M9 20g/L glucose pXyl gfp + 5 g/L xylose 2	0.05	0.124324	1.21369	4.97268	9.05646	10.5012	11.121	11.4013	13.0428	13.4143	13.4737	13.7813	13.7562	13.8337	14.1519	14.4719	15.0034		M9 20g/L glucose pXyl gfp + 5 g/L xylose 2	18.5046	17.943	11.9583	9.63178	8.01719	4.2744		M9 20g/L glucose pXyl gfp + 5 g/L xylose 2	4.89871	17.943	11.9583
M9 20g/L glucose pXyl gfp + 5 g/L xylose 3	0.859	1.068	1.83	5.811	17.466	19.73	28.57	37.356	48.277	60.209	75.66	92.772	106.127	114.044	116.962	116.579	113.939		M9 20g/L glucose pXyl gfp + 5 g/L xylose 3	0.05	0.0995138	0.804417	3.90607	8.85896	10.7338	11.4697	11.9106	14.2719	14.8587	14.9325	15.2111	15.546	15.6028	15.9785	16.1355	16.8081		M9 20g/L glucose pXyl gfp + 5 g/L xylose 3	18.5046	17.9278	12.8536	9.9729	9.66994	3.17857		M9 20g/L glucose pXyl gfp + 5 g/L xylose 3	4.89871	17.9278	12.8536
M9 20g/L glucose pXyl gfp + 5 g/L xylose average	0.859	1.11	1.935	6.695	19.3223	20.8677	28.8017	36.8503	46.8867	57.553	71.32	85.9937	98.858	106.416	109.325	109.225	107.084		M9 20g/L glucose pXyl gfp + 5 g/L xylose average	0.05	0.123192	1.02402	4.42704	8.88668	10.5434	11.2225	11.5656	13.4601	13.8581	14.0281	14.2487	14.3872	14.5018	14.7666	15.0939	15.516		M9 20g/L glucose pXyl gfp + 5 g/L xylose average	18.5046	17.8461	12.3237	9.99295	9.00658	3.74182		M9 20g/L glucose pXyl gfp + 5 g/L xylose average	4.89871	17.8461	12.3237
M9 20g/L glucose pXyl gfp + 5 g/L xylose standard deviation	0	0.0727461	0.0962341	0.854244	1.77801	1.55381	1.18658	1.51804	2.46289	4.2763	7.08426	9.48679	9.35606	8.59592	8.17819	8.02411	8.0652		M9 20g/L glucose pXyl gfp + 5 g/L xylose standard deviation	8.49837e-18	0.0231335	0.206271	0.533731	0.157754	0.173224	0.215166	0.298886	0.703118	0.868423	0.789849	0.833572	1.00492	0.96072	1.04956	0.907707	1.12686		M9 20g/L glucose pXyl gfp + 5 g/L xylose standard deviation	0	0.15488	0.46976	0.371598	0.873276	0.548558		M9 20g/L glucose pXyl gfp + 5 g/L xylose standard deviation	0	0.15488	0.46976
Time (hrs)	0.0103	1.51431	3.0299	4.53017	6.03036	7.53064	9.03095	10.5312	12.0316	13.5315	15.0319	16.5322	18.0324	19.5327	21.0329	22.5332	24.0333		Time (hrs)	0.0103	1.51431	3.0299	4.53017	6.03036	7.53064	9.03095	10.5312	12.0316	13.5315	15.0319	16.5322	18.0324	19.5327	21.0329	22.5332	24.0333
M9 5g/L glucose pHysp gfp 1	1.826	1.955	2.134	2.492	2.97	2.966	3.021	3.137	3.199	3.313	3.369	3.663	4.016	4.249	4.253	4.571	4.762		M9 5g/L glucose pHysp gfp 1	0.05	0.207796	0.895311	4.41316	6.79738	6.89862	6.64531	6.30923	5.84045	5.52445	5.47631	5.75283	5.97175	6.23517	6.50386	6.61213	6.73751
M9 5g/L glucose pHysp gfp 2	1.708	1.718	2.015	2.492	2.911	2.847	3.021	3.078	3.081	3.195	3.251	3.545	3.721	3.895	4.193	4.393	4.405		M9 5g/L glucose pHysp gfp 2	0.05	0.189153	0.943248	4.21894	6.5232	6.57116	6.51834	6.10374	5.92572	5.43018	5.1034	5.2245	5.43662	5.66224	5.94302	6.14989	6.30422
M9 5g/L glucose pHysp gfp 3	1.59	1.718	1.778	2.255	2.792	2.788	2.784	2.9	3.081	2.958	3.251	3.427	3.603	3.895	4.075	4.155	4.345		M9 5g/L glucose pHysp gfp 3	0.05	0.205642	0.827536	3.67129	6.53846	6.63172	6.48021	6.1786	5.86347	5.40449	5.19006	5.2964	5.50509	5.6805	5.89446	6.09607	6.23645
M9 5g/L glucose pHysp gfp average	1.708	1.797	1.97567	2.413	2.891	2.867	2.942	3.03833	3.12033	3.15533	3.29033	3.545	3.78	4.013	4.17367	4.373	4.504		M9 5g/L glucose pHysp gfp average	0.05	0.200863	0.888698	4.10113	6.61968	6.7005	6.54795	6.19719	5.87654	5.45304	5.25659	5.42457	5.63782	5.8593	6.11378	6.28603	6.42606
M9 5g/L glucose pHysp gfp standard deviation	0.118	0.136832	0.18123	0.136832	0.0906697	0.0906697	0.136832	0.123379	0.0681273	0.180794	0.0681273	0.118	0.212728	0.204382	0.0905612	0.20872	0.22544		M9 5g/L glucose pHysp gfp standard deviation	8.49837e-18	0.0101988	0.0581383	0.38471	0.154084	0.17423	0.0864439	0.103996	0.0441126	0.0631649	0.195152	0.28654	0.291214	0.325635	0.33869	0.283691	0.271842
Time (hrs)	0.0103	1.51431	3.0299	4.53017	6.03036	7.53064	9.03095	10.5312	12.0316	13.5315	15.0319	16.5322	18.0324	19.5327	21.0329	22.5332	24.0333		Time (hrs)	0.0103	1.51431	3.0299	4.53017	6.03036	7.53064	9.03095	10.5312	12.0316	13.5315	15.0319	16.5322	18.0324	19.5327	21.0329	22.5332	24.0333
M9 5g/L glucose pHysp gfp + 1 mM IPTG 1	1.59	1.718	2.252	30.44	45.264	57.304	78.256	98.304	115.475	120.271	121.06	119.694	116.177	114.902	113.578	114.033	113.75		M9 5g/L glucose pHysp gfp + 1 mM IPTG 1	0.05	0.212695	1.005	4.18117	6.08465	6.25149	6.02545	5.74557	5.48418	5.29537	4.84865	4.62938	4.64238	4.697	4.97714	5.17398	5.33462
M9 5g/L glucose pHysp gfp + 1 mM IPTG 2	1.59	1.659	2.311	31.864	45.324	61.278	81.811	105.347	122.051	127.016	127.74	125.425	122.32	121.335	120.253	120.029	120.119		M9 5g/L glucose pHysp gfp + 1 mM IPTG 2	0.05	0.24674	1.06431	4.52119	6.24943	6.32321	6.0813	5.85339	5.56317	5.16943	4.76166	4.63192	4.59619	4.78344	4.97667	5.22047	5.43808
M9 5g/L glucose pHysp gfp + 1 mM IPTG 3	1.649	1.777	2.489	32.042	46.63	64.897	86.727	114.757	133.131	138.552	138.025	134.464	131.593	130.01	129.053	128.458	128.631		M9 5g/L glucose pHysp gfp + 1 mM IPTG 3	0.05	0.196971	1.00042	4.2648	6.27071	6.35091	6.2435	5.83881	5.61324	5.25095	4.82908	4.68184	4.74508	4.91932	5.18576	5.42941	5.67721
M9 5g/L glucose pHysp gfp + 1 mM IPTG average	1.60967	1.718	2.35067	31.4487	45.7393	61.1597	82.2647	106.136	123.552	128.613	128.942	126.528	123.363	122.082	120.961	120.84	120.833		M9 5g/L glucose pHysp gfp + 1 mM IPTG average	0.05	0.218802	1.02324	4.32239	6.2016	6.30854	6.11675	5.81259	5.55353	5.23858	4.81313	4.64771	4.66122	4.79992	5.04652	5.27462	5.4833
M9 5g/L glucose pHysp gfp + 1 mM IPTG standard deviation	0.0340637	0.059	0.123379	0.878053	0.771923	3.79788	4.25368	8.25483	8.92323	9.24454	8.5461	7.44648	7.76078	7.58168	7.76178	7.24662	7.46617		M9 5g/L glucose pHysp gfp + 1 mM IPTG standard deviation	8.49837e-18	0.0254402	0.0356406	0.177173	0.101836	0.0513063	0.113264	0.0584996	0.0650709	0.0638771	0.0456347	0.0295865	0.0762084	0.112073	0.120585	0.136054	0.175718
Time (hrs)	0.0103	1.51431	3.0299	4.53017	6.03036	7.53064	9.03095	10.5312	12.0316	13.5315	15.0319	16.5322	18.0324	19.5327	21.0329	22.5332	24.0333		Time (hrs)	0.0103	1.51431	3.0299	4.53017	6.03036	7.53064	9.03095	10.5312	12.0316	13.5315	15.0319	16.5322	18.0324	19.5327	21.0329	22.5332	24.0333
M9 10g/L glucose pHysp gfp 1	1.826	1.896	2.015	2.551	3.029	3.085	3.199	3.078	3.259	3.254	3.251	3.368	3.367	3.423	3.367	3.443	3.631		M9 10g/L glucose pHysp gfp 1	0.05	0.158899	0.870494	4.23444	6.87723	8.08411	8.57091	8.73328	8.91202	8.81077	8.84994	9.11737	9.36551	9.51034	9.49218	9.55442	9.43471
M9 10g/L glucose pHysp gfp 2	1.708	1.837	1.896	2.433	3.386	3.263	3.08	3.078	3.259	3.254	3.251	3.368	3.367	3.423	3.544	3.621	3.75		M9 10g/L glucose pHysp gfp 2	0.05	0.157933	0.972259	4.26253	6.78431	7.77449	8.82455	9.14773	9.19675	8.84515	8.58343	8.41184	8.25752	8.17699	8.20221	8.04853	7.80006
M9 10g/L glucose pHysp gfp 3	1.59	1.718	1.778	2.255	2.97	2.907	2.962	3.137	3.259	3.254	3.133	3.131	3.248	3.305	3.248	3.324	3.452		M9 10g/L glucose pHysp gfp 3	0.05	0.167557	0.797592	3.55116	6.2458	7.39959	7.9511	8.17156	8.16675	8.29908	8.14225	7.91949	7.61936	7.44067	7.26508	7.03327	6.98187
M9 10g/L glucose pHysp gfp average	1.708	1.817	1.89633	2.413	3.12833	3.085	3.08033	3.09767	3.259	3.254	3.21167	3.289	3.32733	3.38367	3.38633	3.46267	3.611		M9 10g/L glucose pHysp gfp average	0.05	0.161463	0.880115	4.01605	6.63578	7.75273	8.44885	8.68419	8.75851	8.65167	8.52521	8.4829	8.41413	8.376	8.31982	8.21207	8.07221
M9 10g/L glucose pHysp gfp standard deviation	0.118	0.0906697	0.1185	0.14901	0.225087	0.178	0.1185	0.0340637	0	0	0.0681273	0.136832	0.0687047	0.0681273	0.148944	0.149474	0.150003		M9 10g/L glucose pHysp gfp standard deviation	8.49837e-18	0.00529928	0.0877302	0.402847	0.340918	0.342776	0.449335	0.489929	0.531882	0.305833	0.357419	0.602093	0.883546	1.04909	1.1182	1.26851	1.24886
Time (hrs)	0.0103	1.51431	3.0299	4.53017	6.03036	7.53064	9.03095	10.5312	12.0316	13.5315	15.0319	16.5322	18.0324	19.5327	21.0329	22.5332	24.0333		Time (hrs)	0.0103	1.51431	3.0299	4.53017	6.03036	7.53064	9.03095	10.5312	12.0316	13.5315	15.0319	16.5322	18.0324	19.5327	21.0329	22.5332	24.0333
M9 10g/L glucose pHysp gfp + 1 mM IPTG 1	1.59	1.6	2.134	29.431	52.808	68.338	80.33	89.367	95.923	100.275	103.977	106.402	111.393	115.611	120.725	124.125	127.738		M9 10g/L glucose pHysp gfp + 1 mM IPTG 1	0.05	0.214064	0.949797	3.91495	6.10921	6.86048	6.99599	7.05454	7.09211	7.04969	6.96737	6.93184	6.78274	6.60941	6.68661	6.5504	6.49605
M9 10g/L glucose pHysp gfp + 1 mM IPTG 2	1.59	1.6	2.311	31.805	49.185	60.27	70.318	77.708	82.473	85.426	87.071	88.914	90.544	93.539	96.923	99.786	102.202		M9 10g/L glucose pHysp gfp + 1 mM IPTG 2	0.05	0.247954	1.07945	4.33913	6.00275	6.74658	7.01447	7.0792	7.10737	7.09728	6.95018	6.70306	6.49161	6.29027	6.07841	5.99376	5.90107
M9 10g/L glucose pHysp gfp + 1 mM IPTG 3	1.649	1.718	2.43	31.923	53.224	70.592	85.424	96.292	102.262	107.493	111.957	116.032	122.556	128.181	132.242	136.353	139.702		M9 10g/L glucose pHysp gfp + 1 mM IPTG 3	0.05	0.202561	1.07533	4.22977	6.36242	7.17178	7.51499	7.55909	7.55775	7.50427	7.43625	7.42289	7.36615	7.32875	7.31564	7.28101	7.28828
M9 10g/L glucose pHysp gfp + 1 mM IPTG average	1.60967	1.63933	2.29167	31.053	51.739	66.4	78.6907	87.789	93.5527	97.7313	101.002	103.783	108.164	112.444	116.63	120.088	123.214		M9 10g/L glucose pHysp gfp + 1 mM IPTG average	0.05	0.221526	1.03486	4.16128	6.15813	6.92628	7.17515	7.23094	7.25241	7.21708	7.11793	7.01927	6.88016	6.74281	6.69355	6.60839	6.5618
M9 10g/L glucose pHysp gfp + 1 mM IPTG standard deviation	0.0340637	0.0681273	0.148944	1.40593	2.22159	5.42704	7.68527	9.39196	10.1052	11.2513	12.707	13.7474	16.2484	17.5368	18.0121	18.6148	19.155		M9 10g/L glucose pHysp gfp + 1 mM IPTG standard deviation	8.49837e-18	0.0235988	0.0736965	0.220228	0.184756	0.220102	0.294458	0.28445	0.26454	0.24985	0.275808	0.367791	0.445338	0.531937	0.618642	0.645578	0.695939
Time (hrs)	0.0103	1.51431	3.0299	4.53017	6.03036	7.53064	9.03095	10.5312	12.0316	13.5315	15.0319	16.5322	18.0324	19.5327	21.0329	22.5332	24.0333		Time (hrs)	0.0103	1.51431	3.0299	4.53017	6.03036	7.53064	9.03095	10.5312	12.0316	13.5315	15.0319	16.5322	18.0324	19.5327	21.0329	22.5332	24.0333
M9 15g/L glucose pHysp gfp 1	1.885	2.014	2.074	2.551	3.208	3.203	3.258	3.255	3.377	3.372	3.428	3.427	3.426	3.541	3.544	3.74	3.81		M9 15g/L glucose pHysp gfp 1	0.05	0.175368	0.823047	3.99248	6.36903	7.49329	7.92716	8.11356	8.24943	8.1867	8.28629	8.57922	8.78185	9.02204	9.127	9.20858	9.28994
M9 15g/L glucose pHysp gfp 2	1.767	1.777	1.956	2.551	3.148	3.441	3.436	3.492	3.496	3.49	3.665	3.663	3.78	3.777	3.78	3.799	3.869		M9 15g/L glucose pHysp gfp 2	0.05	0.198347	0.966743	4.07942	7.39353	8.68567	9.84821	10.8867	11.8319	12.6583	13.4213	14.1734	14.5432	14.8352	14.5698	14.2793	14.2701
M9 15g/L glucose pHysp gfp 3	1.649	1.659	1.778	2.314	3.148	2.966	3.021	3.018	3.199	3.313	3.192	3.368	3.485	3.482	3.544	3.68	3.69		M9 15g/L glucose pHysp gfp 3	0.05	0.165194	0.818651	3.65553	6.39609	7.48346	8.13377	8.40347	8.54548	8.596	8.67072	8.62579	8.67183	8.64615	8.56757	8.57361	8.65935
M9 15g/L glucose pHysp gfp average	1.767	1.81667	1.936	2.472	3.168	3.20333	3.23833	3.255	3.35733	3.39167	3.42833	3.486	3.56367	3.6	3.62267	3.73967	3.78967		M9 15g/L glucose pHysp gfp average	0.05	0.179636	0.86948	3.90914	6.71955	7.88747	8.63638	9.13458	9.54225	9.81367	10.1261	10.4595	10.6656	10.8345	10.7548	10.6872	10.7398
M9 15g/L glucose pHysp gfp standard deviation	0.118	0.180794	0.14901	0.136832	0.034641	0.2375	0.208198	0.237	0.149474	0.090124	0.2365	0.156099	0.189658	0.156099	0.136255	0.0595007	0.0912159		M9 15g/L glucose pHysp gfp standard deviation	8.49837e-18	0.0169833	0.0842605	0.223895	0.583842	0.691275	1.05455	1.5243	1.98837	2.47201	2.86021	3.21644	3.35855	3.46983	3.31572	3.12706	3.07356
Time (hrs)	0.0103	1.51431	3.0299	4.53017	6.03036	7.53064	9.03095	10.5312	12.0316	13.5315	15.0319	16.5322	18.0324	19.5327	21.0329	22.5332	24.0333		Time (hrs)	0.0103	1.51431	3.0299	4.53017	6.03036	7.53064	9.03095	10.5312	12.0316	13.5315	15.0319	16.5322	18.0324	19.5327	21.0329	22.5332	24.0333
M9 15g/L glucose pHysp gfp + 1 mM IPTG 1	1.649	1.777	2.311	30.084	51.739	66.914	79.145	87.71	93.612	97.968	100.548	104.038	106.077	107.939	110.271	111.659	112.679		M9 15g/L glucose pHysp gfp + 1 mM IPTG 1	0.05	0.209393	0.956079	3.94947	5.98581	6.73132	6.93287	6.94673	6.92868	6.9222	6.89139	6.83414	6.77295	6.80995	6.79319	6.93021	7.02533
M9 15g/L glucose pHysp gfp + 1 mM IPTG 2	1.649	1.718	2.371	31.745	51.086	66.736	78.671	87.059	92.901	96.371	99.248	102.68	104.542	106.64	108.617	110.412	111.964		M9 15g/L glucose pHysp gfp + 1 mM IPTG 2	0.05	0.226197	1.05449	4.43356	6.14425	6.90442	7.06417	7.19491	7.20932	7.15003	7.0594	7.10205	7.04002	7.00509	7.1784	7.22409	7.28382
M9 15g/L glucose pHysp gfp + 1 mM IPTG 3	1.708	1.837	2.43	29.194	51.204	72.668	91.941	105.702	113.519	117.432	121.651	124.184	127.104	130.128	133.719	137.006	140.893		M9 15g/L glucose pHysp gfp + 1 mM IPTG 3	0.05	0.183656	0.879701	3.83473	6.25122	7.145	7.36143	7.48267	7.53327	7.63193	7.62557	7.84317	7.89899	8.09684	8.16371	8.30543	8.42657
M9 15g/L glucose pHysp gfp + 1 mM IPTG average	1.66867	1.77733	2.37067	30.341	51.343	68.7727	83.2523	93.4903	100.011	103.924	107.149	110.301	112.574	114.902	117.536	119.692	121.845		M9 15g/L glucose pHysp gfp + 1 mM IPTG average	0.05	0.206416	0.963423	4.07258	6.12709	6.92692	7.11949	7.2081	7.22376	7.23472	7.19212	7.25978	7.23732	7.30396	7.37843	7.48658	7.57857
M9 15g/L glucose pHysp gfp + 1 mM IPTG standard deviation	0.0340637	0.0595007	0.0595007	1.29477	0.347984	3.37463	7.52834	10.5806	11.704	11.7258	12.5759	12.0425	12.6064	13.2018	14.0396	15.007	16.4996		M9 15g/L glucose pHysp gfp + 1 mM IPTG standard deviation	8.49837e-18	0.0214262	0.0876251	0.317833	0.133532	0.207755	0.219573	0.268214	0.302552	0.362365	0.384663	0.522683	0.588377	0.693551	0.706814	0.724211	0.745671
Time (hrs)	0.0103	1.51431	3.0299	4.53017	6.03036	7.53064	9.03095	10.5312	12.0316	13.5315	15.0319	16.5322	18.0324	19.5327	21.0329	22.5332	24.0333		Time (hrs)	0.0103	1.51431	3.0299	4.53017	6.03036	7.53064	9.03095	10.5312	12.0316	13.5315	15.0319	16.5322	18.0324	19.5327	21.0329	22.5332	24.0333
M9 20g/L glucose pHysp gfp 1	1.708	1.777	1.956	2.433	2.97	2.966	3.08	3.078	3.14	3.254	3.251	3.249	3.248	3.305	3.308	3.443	3.512		M9 20g/L glucose pHysp gfp 1	0.05	0.213903	0.900465	4.00081	6.16599	7.30369	7.60475	7.87359	7.92267	8.04192	8.04507	8.13178	8.37715	8.46044	8.49576	8.703	8.66368
M9 20g/L glucose pHysp gfp 2	1.59	1.777	1.896	2.433	3.148	2.966	3.021	2.959	3.14	3.135	3.192	3.19	3.189	3.187	3.189	3.324	3.333		M9 20g/L glucose pHysp gfp 2	0.05	0.202232	0.936738	4.16953	6.29221	7.35727	7.91873	8.16414	8.19804	8.19764	8.27202	8.23168	8.28722	8.19433	8.29866	8.33089	8.40233
M9 20g/L glucose pHysp gfp 3	1.473	1.6	1.778	2.195	2.851	2.847	2.844	2.841	3.022	3.017	3.015	3.131	3.13	3.128	3.189	3.206	3.333		M9 20g/L glucose pHysp gfp 3	0.05	0.226258	0.890781	3.82284	6.1897	7.24226	7.75242	7.9421	8.01378	8.05716	8.05811	8.05293	8.08158	8.16926	8.25761	8.48838	8.71478
M9 20g/L glucose pHysp gfp average	1.59033	1.718	1.87667	2.35367	2.98967	2.92633	2.98167	2.95933	3.10067	3.13533	3.15267	3.19	3.189	3.20667	3.22867	3.32433	3.39267		M9 20g/L glucose pHysp gfp average	0.05	0.214131	0.909328	3.99772	6.21597	7.30107	7.75864	7.99328	8.04483	8.0989	8.12506	8.1388	8.24865	8.27467	8.35068	8.50742	8.5936
M9 20g/L glucose pHysp gfp standard deviation	0.1175	0.102191	0.0905612	0.137409	0.149474	0.0687047	0.122818	0.1185	0.0681273	0.1185	0.122818	0.059	0.059	0.090124	0.0687047	0.1185	0.103346		M9 20g/L glucose pHysp gfp standard deviation	8.49837e-18	0.0120143	0.0242265	0.173366	0.0670847	0.0575479	0.157083	0.151886	0.140288	0.0858493	0.12743	0.0895801	0.15151	0.161365	0.127309	0.186782	0.1676
Time (hrs)	0.0103	1.51431	3.0299	4.53017	6.03036	7.53064	9.03095	10.5312	12.0316	13.5315	15.0319	16.5322	18.0324	19.5327	21.0329	22.5332	24.0333		Time (hrs)	0.0103	1.51431	3.0299	4.53017	6.03036	7.53064	9.03095	10.5312	12.0316	13.5315	15.0319	16.5322	18.0324	19.5327	21.0329	22.5332	24.0333
M9 20g/L glucose pHysp gfp + 1 mM IPTG 1	1.473	1.54	2.074	30.499	48.116	57.363	65.934	72.796	77.437	80.043	81.928	83.892	84.874	85.336	85.76	85.48	84.405		M9 20g/L glucose pHysp gfp + 1 mM IPTG 1	0.05	0.208359	0.960616	3.84971	5.65399	6.37637	6.71059	6.75073	6.78233	6.88871	6.80549	6.76432	6.76836	6.71861	6.70729	6.8007	6.94679
M9 20g/L glucose pHysp gfp + 1 mM IPTG 2	1.531	1.659	2.371	33.169	49.422	59.795	69.074	75.814	80.044	82.882	84.943	86.61	87.768	88.346	88.299	87.736	86.488		M9 20g/L glucose pHysp gfp + 1 mM IPTG 2	0.05	0.282771	1.19487	4.49205	5.84103	6.57467	6.91122	7.03429	7.07707	7.02924	6.99451	7.01862	6.98915	7.0274	7.08158	7.05535	7.19809
M9 20g/L glucose pHysp gfp + 1 mM IPTG 3	1.59	1.718	2.43	33.881	54.65	71.66	86.727	98.422	105.817	112.64	117.631	122.412	124.092	126.764	128.226	129.111	129.048		M9 20g/L glucose pHysp gfp + 1 mM IPTG 3	0.05	0.209796	1.07023	4.26667	6.23989	7.22421	7.54287	7.71432	7.69361	7.66855	7.68698	7.7258	7.90509	8.04112	8.27901	8.39111	8.54305
M9 20g/L glucose pHysp gfp + 1 mM IPTG average	1.53133	1.639	2.29167	32.5163	50.7293	62.9393	73.9117	82.344	87.766	91.855	94.834	97.638	98.9113	100.149	100.762	100.776	99.9803		M9 20g/L glucose pHysp gfp + 1 mM IPTG average	0.05	0.233642	1.07524	4.20281	5.91164	6.72508	7.05489	7.16645	7.18434	7.1955	7.16233	7.16958	7.22086	7.26238	7.35596	7.41572	7.56264
M9 20g/L glucose pHysp gfp + 1 mM IPTG standard deviation	0.0585007	0.0906697	0.190799	1.78296	3.45762	7.64959	11.2089	14.0055	15.6869	18.0562	19.8003	21.4979	21.8551	23.0986	23.8187	24.565	25.1949		M9 20g/L glucose pHysp gfp + 1 mM IPTG standard deviation	8.49837e-18	0.042553	0.117207	0.325895	0.299263	0.443482	0.434342	0.495207	0.465013	0.415655	0.464092	0.498199	0.602754	0.691862	0.821	0.854255	0.858303
[truncated: 2 more columns]

## Sheet: S. Fig 5
Supplementary Figure 5
Backtransformation digestion DNA gel							Normalized GFP fluorescence (A.U.)
							Time after induction (hrs):	0	4	24	50	77	101	124
							pXyl gfp 1	161	135	151	163	173	171	168
							pXyl gfp 2	161	135	146	161	164	163	168
							pXyl gfp 3	159	132	153	172	166	175	170
							pXyl gfp average	160.333	134	150	165.333	167.667	169.667	168.667
							pXyl gfp standard deviation	1.1547	1.73205	3.60555	5.85947	4.72582	6.1101	1.1547
							pXyl gfp + 5 g/L xylose 1	161	994	1169	1247	1120	1123	1179
							pXyl gfp + 5 g/L xylose 2	161	1049	1131	941	925	1037	972
							pXyl gfp + 5 g/L xylose 3	159	1484	1334	1527	1408	1476	1384
							pXyl gfp + 5 g/L xylose average	160.333	1175.67	1211.33	1238.33	1151	1212	1178.33
							pXyl gfp + 5 g/L xylose standard deviation	1.1547	268.437	107.918	293.096	242.988	232.639	206.001
RepU PCR + xylose samples DNA gel					gfp PCR - xylose samples DNA gel (top)
					RepU PCR - xylose samples DNA gel (bottom)
gfp PCR + xylose samples DNA gel

## Sheet: S. Fig 9
Supplementary figure 9
pXyl empty						pXyl kivD yqhD_Ec						Media only samples
	Titers (mM)			OD(600nm)			Titers (mM)			OD(600nm)			Titers (mM)
	Isobutanol	Isopentanol	Phenylethylalcohol				Isobutanol	Isopentanol	Phenylethylalcohol				Isobutanol	Isopentanol	Phenylethylalcohol
	7.2 min	9.8 min	27.2 min				7.2 min	9.8 min	27.2 min				7.2 min	9.8 min	27.2 min
M9 4 g/L glucose 1	0	0.000407483	0.000171482	4.32		M9 4 g/L glucose 1	0.000883042	0	0.0237683	4.32		M9 4 g/L glucose	0.000195611	0.000613464	0.00015699
M9 4 g/L glucose 2	0.000637131	0	0.000147329	4.64		M9 4 g/L glucose 2	0.000922164	0.00135679	0.0143924	4.64		M9 4 g/L glucose + 5 g/L xylose	0.000402399	0	0.000239108
M9 4 g/L glucose 3	0.000726553	0	0.000159406	3.84		M9 4 g/L glucose 3	0.000737731	0.0206652	0.0121897	3.84		M9 4 g/L glucose + 5 mM aKIV	0.000385632	0.000326882	0.000144914
M9 4 g/L glucose average	0.000454562	0.000135828	0.000159406	4.26667		M9 4 g/L glucose average	0.000847646	0.00734067	0.0167835	4.26667		M9 4 g/L glucose + 5 mM aKIV + 5 g/L xylose	0	0.000447784	0.000248769
M9 4 g/L glucose standard deviation	0.000396193	0.000235261	1.20762e-05	0.402658		M9 4 g/L glucose standard deviation	9.71778e-05	0.0115593	0.00614851	0.402658		M9 0.05 g/L yeast extract	0	0	0
												M9 0.05 g/L YE 100 mM alanine	0	0	0
M9 4 g/L glucose + 5 g/L xylose 1	0.00111219	0.00039405	0	14.84		M9 4 g/L glucose + 5 g/L xylose 1	0.30091	0.642982	0.316623	14.84
M9 4 g/L glucose + 5 g/L xylose 2	0	0	0	14.38		M9 4 g/L glucose + 5 g/L xylose 2	0.273642	0.572519	0.29735	14.38
M9 4 g/L glucose + 5 g/L xylose 3	0	0	0	14.66		M9 4 g/L glucose + 5 g/L xylose 3	0.276498	0.570754	0.294714	14.66
M9 4 g/L glucose + 5 g/L xylose average	0.000370728	0.00013135	0	14.6267		M9 4 g/L glucose + 5 g/L xylose average	0.283684	0.595418	0.302896	14.6267
M9 4 g/L glucose + 5 g/L xylose standard deviation	0.000642121	0.000227505	0	0.231805		M9 4 g/L glucose + 5 g/L xylose standard deviation	0.014987	0.0412007	0.0119611	0.231805
M9 4 g/L glucose + 5 mM aKIV 1	0.000709787	0.000237325	0.000205295	5.3		M9 4 g/L glucose + 5 mM aKIV 1	0.211774	0.182803	0.0165637	5.3
M9 4 g/L glucose + 5 mM aKIV 2	0	0	0.000265676	5.74		M9 4 g/L glucose + 5 mM aKIV 2	0.225952	0.195861	0.0185732	5.74
M9 4 g/L glucose + 5 mM aKIV 3	0.000737731	0.000214936	0	5.56		M9 4 g/L glucose + 5 mM aKIV 3	0.281388	0.258465	0.0136558	5.56
M9 4 g/L glucose + 5 mM aKIV average	0.000482506	0.000150754	0.00015699	5.53333		M9 4 g/L glucose + 5 mM aKIV average	0.239705	0.212376	0.0162642	5.53333
M9 4 g/L glucose + 5 mM aKIV standard deviation	0.000418096	0.000131036	0.000139269	0.221209		M9 4 g/L glucose + 5 mM aKIV standard deviation	0.0367887	0.0404446	0.00247235	0.221209
M9 4 g/L glucose + 5 mM aKIV + 5 g/L xylose 1	0	0	0	15.5		M9 4 g/L glucose + 5 mM aKIV + 5 g/L xylose 1	1.98089	0.953874	0.350477	15.5
M9 4 g/L glucose + 5 mM aKIV + 5 g/L xylose 2	0	0	0	13.38		M9 4 g/L glucose + 5 mM aKIV + 5 g/L xylose 2	2.06621	1.07503	0.413892	13.38
M9 4 g/L glucose + 5 mM aKIV + 5 g/L xylose 3	0	0	0	13.98		M9 4 g/L glucose + 5 mM aKIV + 5 g/L xylose 3	2.31077	1.12736	0.432028	13.98
M9 4 g/L glucose + 5 mM aKIV + 5 g/L xylose average	0	0	0	14.2867		M9 4 g/L glucose + 5 mM aKIV + 5 g/L xylose average	2.11929	1.05209	0.398799	14.2867
M9 4 g/L glucose + 5 mM aKIV + 5 g/L xylose standard deviation	0	0	0	1.09276		M9 4 g/L glucose + 5 mM aKIV + 5 g/L xylose standard deviation	0.171225	0.0889909	0.042819	1.09276
						M9 10 g/L glucose + 5 g/L xylose 1	1.40166	1.83347	0.740567	19.5
						M9 10 g/L glucose + 5 g/L xylose 2	1.98751	2.01058	0.757554	16.19
						M9 10 g/L glucose + 5 g/L xylose 3	1.94059	2.16268	0.591245	16.25
						M9 10 g/L glucose + 5 g/L xylose average	1.77658	2.00224	0.696455	17.3133
						M9 10 g/L glucose + 5 g/L xylose standard deviation	0.325545	0.164759	0.0915096	1.89395
						M9 10 g/L glucose + 5 mM aKIV + 5 g/L xylose 1	4.04847	2.92325	0.877813	15.1
						M9 10 g/L glucose + 5 mM aKIV + 5 g/L xylose 2	3.4305	2.59996	0.812957	16.2
						M9 10 g/L glucose + 5 mM aKIV + 5 g/L xylose 3	2.34511	2.00502	0.832728	18.48
						M9 10 g/L glucose + 5 mM aKIV + 5 g/L xylose average	3.27469	2.50941	0.841166	16.5933
						M9 10 g/L glucose + 5 mM aKIV + 5 g/L xylose standard deviation	0.862302	0.465764	0.0332414	1.72399
						M9 0.05 g/L yeast extract (YE) 1	0	0	0	0.064
						M9 0.05 g/L yeast extract (YE) 2	0	0	0	0.068
						M9 0.05 g/L yeast extract (YE) 3	0	0	0	0.075
						M9 0.05 g/L yeast extract (YE) average	0	0	0	0.069
						M9 0.05 g/L yeast extract (YE) standard deviation	0	0	0	0.00556776
						M9 0.05 g/L YE + 5 g/L xylose 1	0.0479693	0.553515	0.190222	8.55
						M9 0.05 g/L YE + 5 g/L xylose 2	0.0707328	0.705085	0.24	7.89
						M9 0.05 g/L YE + 5 g/L xylose 3	0.0863089	0.696407	0.213099	7.3
						M9 0.05 g/L YE + 5 g/L xylose average	0.068337	0.651669	0.21444	7.91333
						M9 0.05 g/L YE + 5 g/L xylose standard deviation	0.0192818	0.0851147	0.0249161	0.625327
						M9 0.05 g/L YE + 5 mM aKIV 1	0	0	0	0.081
						M9 0.05 g/L YE + 5 mM aKIV 2	0	0	0	0.077
						M9 0.05 g/L YE + 5 mM aKIV 3	0	0	0	0.081
						M9 0.05 g/L YE + 5 mM aKIV average	0	0	0	0.0796667
						M9 0.05 g/L YE + 5 mM aKIV standard deviation	0	0	0	0.0023094
						M9 0.05 g/L YE + 5 mM aKIV + 5 g/L xylose 1	1.63038	1.80854	0.283112	7.11
						M9 0.05 g/L YE + 5 mM aKIV + 5 g/L xylose 2	1.63523	1.78448	0.284484	6.5
						M9 0.05 g/L YE + 5 mM aKIV + 5 g/L xylose 3	1.63475	1.82445	0.283187	7
						M9 0.05 g/L YE + 5 mM aKIV + 5 g/L xylose average	1.63345	1.80582	0.283594	6.87
						M9 0.05 g/L YE + 5 mM aKIV + 5 g/L xylose standard deviation	0.00267288	0.0201202	0.000771336	0.325115
						M9 0.05 g/L YE 100 mM alanine 1	0	0	0	0.54
						M9 0.05 g/L YE 100 mM alanine 2	0	0	0	0.51
						M9 0.05 g/L YE 100 mM alanine 3	0	0	0	0.535
						M9 0.05 g/L YE 100 mM alanine average	0	0	0	0.528333
						M9 0.05 g/L YE 100 mM alanine standard deviation	0	0	0	0.0160728
						M9 0.05 g/L YE 100 mM alanine + 5 g/L xylose 1	0.963046	1.77529	0.252215	16.58
						M9 0.05 g/L YE 100 mM alanine + 5 g/L xylose 2	1.06573	1.62213	0.290807	16.94
						M9 0.05 g/L YE 100 mM alanine + 5 g/L xylose 3	0.914774	1.60085	0.239635	14.96
						M9 0.05 g/L YE 100 mM alanine + 5 g/L xylose average	0.981182	1.66609	0.260886	16.16
						M9 0.05 g/L YE 100 mM alanine + 5 g/L xylose standard deviation	0.0770929	0.0951684	0.0266654	1.0547
						M9 0.05 g/L YE 100 mM alanine + 5 mM aKIV 1	0	0	0	0.775
						M9 0.05 g/L YE 100 mM alanine + 5 mM aKIV 2	0	0	0	0.8
						M9 0.05 g/L YE 100 mM alanine + 5 mM aKIV 3	0	0	0	0.685
						M9 0.05 g/L YE 100 mM alanine + 5 mM aKIV average	0	0	0	0.753333
						M9 0.05 g/L YE 100 mM alanine + 5 mM aKIV standard deviation	0	0	0	0.0604842
						M9 0.05 g/L YE 100 mM alanine + 5 mM aKIV + 5 g/L xylose 1	3.72459	2.39203	0.24942	15.6
						M9 0.05 g/L YE 100 mM alanine + 5 mM aKIV + 5 g/L xylose 2	3.82028	2.43522	0.323726	15.2
						M9 0.05 g/L YE 100 mM alanine + 5 mM aKIV + 5 g/L xylose 3	4.15204	2.87884	0.285288	15.1
						M9 0.05 g/L YE 100 mM alanine + 5 mM aKIV + 5 g/L xylose average	3.89897	2.5687	0.286144	15.3
						M9 0.05 g/L YE 100 mM alanine + 5 mM aKIV + 5 g/L xylose standard deviation	0.224325	0.269459	0.0371608	0.264575

## Sheet: S. Fig. 11 S. Table 4,5
Supplementary Fig. 11
Supplementary Table 4,5
Plasmid	Activity	Xylose added	Replicate	Fold increase	Cell Concentration (cells/mL)	Isobutanol titer (mM)	Isopentanol titer (mM)	Phenylethyl alcohol titer (mM)	Glucose consumed (mM)	Xylose consumed (mM)	aKIV consumed (mM)	Lactate produced (mM)	Acetate produced (mM)	Sum Lactate and Acetate (mM)	Isobutanol yield on aKIV (%)	Isobutanol yield on aKIV, glucose, xylose (%)	Per cell isobutanol titer (x10^-8 μmol/cell)
pXyl empty	High	5 g/L	A	30.8943	9.26829e+06	0	0	0	3.34504	2.60282	1.94606	0.982	2.951	3.933	0	0	0
Plasmid	Activity	Xylose added	Replicate	Fold increase	Cell Concentration (cells/mL)	Isobutanol titer (mM)	Isopentanol titer (mM)	Phenylethyl alcohol titer (mM)	Glucose consumed (mM)	Xylose consumed (mM)	aKIV consumed (mM)	Lactate produced (mM)	Acetate produced (mM)	Sum Lactate and Acetate (mM)	Isobutanol yield on aKIV (%)	Isobutanol yield on aKIV, glucose, xylose (%)	Per cell isobutanol titer (x10^-8 μmol/cell)
pXyl empty	Low	5 g/L	A	56.6449	1.69935e+07	0	0	0	0.403614	0.099198	0.796712	0.286	0.059	0.345	0	0	0
pXyl empty	Low	5 g/L	B	47.4946	1.42484e+07	0	0	0	0.39101	0.192273	0.916414	0.021	0	0.021	0	0	0
pXyl empty	Low	5 g/L	C	82.1351	2.46405e+07	0	0	0	0.335611	0.0745249	0.594868	0.038	0.071	0.109	0	0	0
pXyl empty	Low	5 g/L	D	28.1046	8.43137e+06	0	0	0	0.215447	0	1.14983	0.109	0.061	0.17	0	0	0
pXyl empty	Low	5 g/L	E	65.7952	1.97386e+07	0	0	0	0.171148	0	0	0.019	0	0.019	0	0	0
pXyl empty	Low	5 g/L	F	28.5403	8.56209e+06	0	0	0	0.141533	0.0275217	0.926252	0.017	0.002	0.019	0	0	0
pXyl empty	Low	5 g/L	Average	51.4524	1.54357e+07	0	0	0	0.276394	0.0655862	0.73068	0.0816667	0.0321667	0.113833	0	0	0
pXyl empty	Low	5 g/L	Error	21.2596	6.37788e+06	0	0	0	0.114723	0.0739068	0.401282	0.106014	0.0347529	0.129012	0	0	0
Plasmid	Activity	Xylose added	Replicate	Fold increase	Cell Concentration (cells/mL)	Isobutanol titer (mM)	Isopentanol titer (mM)	Phenylethyl alcohol titer (mM)	Glucose consumed (mM)	Xylose consumed (mM)	aKIV consumed (mM)	Lactate produced (mM)	Acetate produced (mM)	Sum Lactate and Acetate (mM)	Isobutanol yield on aKIV (%)	Isobutanol yield on aKIV, glucose, xylose (%)	Per cell isobutanol titer (x10^-8 μmol/cell)
pXyl kivD yqhD	High	0 g/L	A	45.0768	1.3523e+07	0.551459	0	0	3.34504	-	4.92465	3.009	0.99	3.999	11.1979	6.66844	4.07792
pXyl kivD yqhD	High	0 g/L	B	416.667	125000000	0.656854	0.107363	0.00654677	1.09132	-	3.43286	1.034	0.156	1.19	19.1343	14.5187	0.525483
pXyl kivD yqhD	High	0 g/L	Average	230.872	6.92615e+07	0.604156	0.0536815	0.00327338	2.21818	-	4.17875	2.0215	0.573	2.5945	15.1661	10.5936	2.3017
pXyl kivD yqhD	High	0 g/L	Error	262.754	7.88261e+07	0.0745252	0.0759171	0.00462926	1.59362	-	1.05486	1.39654	0.589727	1.98626	5.61187	5.551	2.51196
Plasmid	Activity	Xylose added	Replicate	Fold increase	Cell Concentration (cells/mL)	Isobutanol titer (mM)	Isopentanol titer (mM)	Phenylethyl alcohol titer (mM)	Glucose consumed (mM)	Xylose consumed (mM)	aKIV consumed (mM)	Lactate produced (mM)	Acetate produced (mM)	Sum Lactate and Acetate (mM)	Isobutanol yield on aKIV (%)	Isobutanol yield on aKIV, glucose, xylose (%)	Per cell isobutanol titer (x10^-8 μmol/cell)
pXyl kivD yqhD	Low	0 g/L	A	15.1875	4556250	0.0119785	0	0	0.456379	-	2.16538	0.249	0.063	0.312	0.553183	0.456888	0.262903
pXyl kivD yqhD	Low	0 g/L	B	54.1667	16250000	0.0105371	0	0	0.288148	-	0.554073	0.028	0	0.028	1.90175	1.25111	0.0648437
pXyl kivD yqhD	Low	0 g/L	C	78.125	23437500	0.00977226	0	0	0.194582	-	0.0736103	0.032	0.008	0.04	13.2757	3.64375	0.041695
pXyl kivD yqhD	Low	0 g/L	D	195.312	58593750	0.00427549	0.0010702	0	0.16	-	3.251	0.111	0.038	0.149	0.131513	0.125344	0.00729683
pXyl kivD yqhD	Low	0 g/L	E	11.2917	3387500	0	0	0	0.0963259	-	0.924326	0.023	0	0.023	0	0	0
pXyl kivD yqhD	Low	0 g/L	Average	70.8167	21245000	0.00731267	0.000214041	0	0.239087	-	1.39368	0.0886	0.0218	0.1104	3.17242	1.09542	0.0753477
pXyl kivD yqhD	Low	0 g/L	Error	74.9461	2.24838e+07	0.00502286	0.00047861	0	0.139856	-	1.29547	0.0967073	0.0278424	0.124013	5.69785	1.50557	0.108083
Plasmid	Activity	Xylose added	Replicate	Fold increase	Cell Concentration (cells/mL)	Isobutanol titer (mM)	Isopentanol titer (mM)	Phenylethyl alcohol titer (mM)	Glucose consumed (mM)	Xylose consumed (mM)	aKIV consumed (mM)	Lactate produced (mM)	Acetate produced (mM)	Sum Lactate and Acetate (mM)	Isobutanol yield on aKIV (%)	Isobutanol yield on aKIV, glucose, xylose (%)	Per cell isobutanol titer (x10^-8 μmol/cell)
pXyl kivD yqhD	High	5 g/L	A	171.324	5.13971e+07	1.14446	0.33801	0.0125508	3.205	0.942	3.12	2.848	1.358	4.206	36.6814	16.0965	2.22671
pXyl kivD yqhD	High	5 g/L	B	129.565	3.88696e+07	1.2815	0.278616	0	1.88829	0.951852	2.83414	2.159	0.496	2.655	45.2166	23.234	3.29693
pXyl kivD yqhD	High	5 g/L	C	111.029	3.33088e+07	1.26291	0.323985	0.00996617	1.3	0.833	2.791	0.708	0.403	1.111	45.2494	26.3922	3.79152
pXyl kivD yqhD	High	5 g/L	Average	137.306	4.11918e+07	1.22962	0.313537	0.00750567	2.1311	0.908951	2.91505	1.905	0.752333	2.65733	42.3825	21.9076	3.10505
pXyl kivD yqhD	High	5 g/L	Error	30.8834	9.26503e+06	0.0743371	0.0310449	0.00662733	0.975435	0.0659594	0.178802	1.09238	0.52658	1.5475	4.93729	5.27447	0.79986
Plasmid	Activity	Xylose added	Replicate	Fold increase	Cell Concentration (cells/mL)	Isobutanol titer (mM)	Isopentanol titer (mM)	Phenylethyl alcohol titer (mM)	Glucose consumed (mM)	Xylose consumed (mM)	aKIV consumed (mM)	Lactate produced (mM)	Acetate produced (mM)	Sum Lactate and Acetate (mM)	Isobutanol yield on aKIV (%)	Isobutanol yield on aKIV, glucose, xylose (%)	Per cell isobutanol titer (x10^-8 μmol/cell)
pXyl kivD yqhD	Low	5 g/L	A	189.951	5.69853e+07	0.0459908	0.00760337	0.00262147	0.76	0.301	1.423	0.283	0.151	0.434	3.23196	1.88965	0.0807065
pXyl kivD yqhD	Low	5 g/L	B	101.471	3.04412e+07	0.0219196	0.00951989	0.00154069	0.61	0.123	0.904	0.27	0.115	0.385	2.42473	1.35599	0.0720063
pXyl kivD yqhD	Low	5 g/L	C	123.529	3.70588e+07	0.0231715	0.00528833	0.00235012	0.51	0.19	0.521	0.178	0.114	0.292	4.4475	1.94827	0.0625262
pXyl kivD yqhD	Low	5 g/L	D	23.2159	6.96477e+06	0.054021	0	0	0.341722	2.40274	0	0.244	0.085	0.329	0	2.30465	0.775632
pXyl kivD yqhD	Low	5 g/L	E	81.7391	2.45217e+07	0.316395	0.0466708	0	0.30452	0.501754	2.28811	0.218	0.09	0.308	13.8278	10.5088	1.29026
pXyl kivD yqhD	Low	5 g/L	F	11.7217	3.51652e+06	0.0162086	0.00622205	0	0.246808	0.434943	0.546024	0.004	0.002	0.006	2.96849	1.403	0.460928
pXyl kivD yqhD	Low	5 g/L	G	61.2174	1.83652e+07	0.00384772	0.00235766	0	0.206619	0.484662	0.337025	0.018	0.005	0.023	1.14167	0.406079	0.0209511
pXyl kivD yqhD	Low	5 g/L	H	116.522	3.49565e+07	0.0340411	0.00807566	0	0.204042	0.378003	0.48404	0.161	0.079	0.24	7.03271	3.39364	0.0973813
pXyl kivD yqhD	Low	5 g/L	I	29.7826	8.93478e+06	0.0354708	0.0126772	0	0.18921	0.213764	0.84934	0.236	0.09	0.326	4.17628	2.91536	0.396996
pXyl kivD yqhD	Low	5 g/L	J	24.4949	7.34848e+06	0.0568862	0	0	0.184001	0	0.63814	0.03	0	0.03	8.91438	6.91928	0.774122
pXyl kivD yqhD	Low	5 g/L	K	15.1591	4.54773e+06	0.0366239	0	0	0.183689	0	0.936502	0.019	0	0.019	3.91071	3.26943	0.805323
pXyl kivD yqhD	Low	5 g/L	L	10.2261	3.06783e+06	0.0273988	0.00635213	0	0.179906	0.303125	0.60787	0.071	0.019	0.09	4.50734	2.63354	0.893101
pXyl kivD yqhD	Low	5 g/L	M	70.7071	2.12121e+07	0.035559	0	0	0.137843	0.00640953	1.22014	0.019	0.001	0.02	2.91433	2.60825	0.167635
pXyl kivD yqhD	Low	5 g/L	N	36.7391	1.10217e+07	0	0	0	0.108774	0.302586	0	0	0	0	0	0	0
pXyl kivD yqhD	Low	5 g/L	O	36.087	1.08261e+07	0.00831318	0.00314355	0	0.106723	0.199694	0.712163	0.127	0.049	0.176	1.16731	0.843723	0.0767884
pXyl kivD yqhD	Low	5 g/L	P	22.4155	6.72464e+06	0	0	0	0.0553628	0.21851	0.44978	0	0	0	0	0	0
pXyl kivD yqhD	Low	5 g/L	Q	10.7826	3.23478e+06	0.00681293	0.00304599	0	0.0488833	0.225132	0.762865	0.012	0.01	0.022	0.893072	0.68173	0.210615
pXyl kivD yqhD	Low	5 g/L	R	108.696	3.26087e+07	0.086756	0.0308555	0	0.0357257	0.192299	1.07168	0.049	0.026	0.075	8.09529	6.84379	0.266052
pXyl kivD yqhD	Low	5 g/L	S	25.9903	7.7971e+06	0	0	0	0.0110427	0.0926087	0.138415	0.004	0	0.004	0	0	0
pXyl kivD yqhD	Low	5 g/L	T	20.6763	6.2029e+06	0	0	0	0.0040878	0.131971	0.287356	0	0	0	0	0	0
pXyl kivD yqhD	Low	5 g/L	U	54.6087	1.63826e+07	0	0	0	0.000688397	0.13261	0.220556	0.012	0	0.012	0	0	0
pXyl kivD yqhD	Low	5 g/L	V	13.913	4.17391e+06	0	0	0	0	0.167347	0	0.004	0.002	0.006	0	0	0
pXyl kivD yqhD	Low	5 g/L	W	51.9565	1.5587e+07	0	0	0	0	0.0480548	0.423363	0	0	0	0	0	0
pXyl kivD yqhD	Low	5 g/L	Average	53.9827	1.61948e+07	0.035192	0.00616575	0.000283142	0.192593	0.306531	0.644408	0.0851739	0.0364348	0.121609	3.02842	2.17066	0.28048
pXyl kivD yqhD	Low	5 g/L	Error	46.7971	1.40391e+07	0.0655747	0.0112046	0.000766485	0.201842	0.479153	0.525595	0.102768	0.0484898	0.150196	3.59704	2.68877	0.372167

[truncated: 5 more sheets: S. Fig 14, S. Fig 15, S. Table 1, S. Table 2, S. Table 3]
